# Supplementary material for: Crystal structure of 3-(hy­droxy­meth­yl)chromone
Source: Acta Crystallogr E Crystallogr Commun. 2015 Jun 20;71(Pt 7):o495. doi: 10.1107/S2056989015011627 (PMC4518918; doi:10.1107/S2056989015011627)
Supplement: Supplementary file 1 [file e-71-0o495-sup1.cif]

##############################################################################
#                                                                            #
# This CIF contains the data in a paper accepted for publication in          #
# Acta Crystallographica Section E. It conforms to the requirements of       #
# Notes for Authors for Acta Crystallographica Section E, and has been       #
# peer reviewed under the auspices of the IUCr Commission on Journals.       #
#                                                                            #
# Full details of the Crystallographic Information File format               #
# are given in the paper "The Crystallographic Information File (CIF):       #
# a New Standard Archive File for Crystallography" by S. R. Hall, F. H.      #
# Allen and I. D. Brown [Acta Cryst. (1991), A47, 655-685].                  #
#                                                                            #
# The current version of the core CIF dictionary is obtainable from          #
# ftp://ftp.iucr.org/pub/cif_core.dic.                                       #
#                                                                            #
# Software is freely available for graphical display of the structure(s)     #
# in this CIF. For information consult the CIF software page                 #
# http://www.iucr.org/resources/cif/software.                                #
#                                                                            #
# This file may be used for bona fide research purposes within the           #
# scientific community so long as proper attribution is given to the journal # 
# article from which it was obtained.                                        #
#                                                                            #
##############################################################################
data_General
_audit_creation_method     'by CrystalStructure 4.0'
_journal_date_recd_electronic     2015-06-11
_journal_date_accepted     2015-06-16
_journal_name_full     'Acta Crystallographica, Section E'
_journal_year     2015
_journal_volume     71
_journal_issue      7
_journal_page_first     o495
_journal_page_last     o495
_journal_paper_category     HO
_journal_paper_doi     10.1107/S2056989015011627
_journal_coeditor_code     HB7444
_publ_contact_author_name     'Yoshinobu Ishikawa'
_publ_contact_author_address
;
School of Pharmaceutical Sciences
University of Shizuoka
52-1 Yada, Suruga-ku, Shizuoka 422-8526
Japan
;
_publ_contact_author_email     'ishi206@u-shizuoka-ken.ac.jp'
_publ_contact_author_fax     '+81-542645645'
_publ_contact_author_phone     '+81-542645645'
_publ_section_title
;
Crystal structure of 3-(hydroxymethyl)chromone
;
_publ_section_title_footnote     .
loop_
    _publ_author_name
    _publ_author_footnote
    _publ_author_address
    'Ishikawa, Yoshinobu' .
;
School of Pharmaceutical Sciences
University of Shizuoka
52-1 Yada, Suruga-ku, Shizuoka 422-8526
Japan
;
_publ_section_synopsis     .
data_I
_chemical_name_systematic
;
3-(Hydroxymethyl)-4<i>H</i>-chromen-4-one
;
_chemical_name_common
;
3-(Hydroxymethyl)chromone
;
_chemical_formula_moiety     'C10 H8 O3'
_chemical_formula_sum     'C10 H8 O3'
_chemical_formula_iupac     'C10 H8 O3'
_chemical_formula_weight     176.17
_chemical_melting_point     ?
_symmetry_cell_setting     triclinic
_symmetry_space_group_name_H-M     'P -1'
_symmetry_space_group_name_Hall     '-P 1'
loop_
    _symmetry_equiv_pos_site_id
    _symmetry_equiv_pos_as_xyz
    1 '+X,+Y,+Z'
    2 '-X,-Y,-Z'
_cell_length_a     6.756(4)
_cell_length_b     7.988(6)
_cell_length_c     7.991(6)
_cell_angle_alpha     94.48(6)
_cell_angle_beta     108.27(5)
_cell_angle_gamma     103.31(5)
_cell_volume     393.2(5)
_cell_formula_units_Z     2
_cell_measurement_reflns_used     25
_cell_measurement_theta_min     15.53
_cell_measurement_theta_max     17.29
_cell_measurement_temperature     100
_exptl_crystal_description     block
_exptl_crystal_colour     colorless
_exptl_crystal_size_max     0.32
_exptl_crystal_size_mid     0.32
_exptl_crystal_size_min     0.16
_exptl_crystal_density_diffrn     1.488
_exptl_crystal_density_meas     ?
_exptl_crystal_density_method     'not measured'
_exptl_crystal_F_000     184.00
_exptl_absorpt_coefficient_mu     0.110
_exptl_absorpt_correction_type     none
_diffrn_ambient_temperature     100
_diffrn_radiation_type     'Mo K\a'
_diffrn_radiation_wavelength     0.71069
_diffrn_measurement_device_type     'Rigaku AFC-7R'
_diffrn_measurement_method     \w-2\q
_diffrn_reflns_number     2219
_diffrn_reflns_av_R_equivalents     0.0889
_diffrn_reflns_theta_max     27.54
_diffrn_reflns_theta_full     27.53
_diffrn_measured_fraction_theta_max     0.993
_diffrn_measured_fraction_theta_full     0.993
_diffrn_reflns_limit_h_min     -4
_diffrn_reflns_limit_h_max     8
_diffrn_reflns_limit_k_min     -10
_diffrn_reflns_limit_k_max     10
_diffrn_reflns_limit_l_min     -10
_diffrn_reflns_limit_l_max     9
_diffrn_standards_number     3
_diffrn_standards_interval_count     150
_diffrn_standards_decay_%     0.045
_refine_special_details
;
Refinement was performed using all reflections. The weighted <i>R</i>-factor
(<i>wR</i>) and goodness of fit (<i>S</i>) are based on <i>F</i>^2^.
<i>R</i>-factor (gt) are based on <i>F</i>. The threshold expression of
<i>F</i>^2^ > 2.0 <i>\s</i>(<i>F</i>^2^) is used only for calculating
<i>R</i>-factor (gt).
;
_reflns_number_total     1805
_reflns_number_gt     1537
_reflns_threshold_expression     F^2^>2.0\s(F^2^)
_refine_ls_structure_factor_coef     Fsqd
_refine_ls_R_factor_gt     0.0648
_refine_ls_wR_factor_ref     0.2023
_refine_ls_goodness_of_fit_ref     1.056
_refine_ls_number_reflns     1805
_refine_ls_number_parameters     119
_refine_ls_number_restraints     0
_refine_ls_hydrogen_treatment     constr
_refine_ls_weighting_scheme     calc
_refine_ls_weighting_details
            'w = 1/[\s^2^(Fo^2^)+(0.1399P)^2^+0.1723P] where P=(Fo^2^+2Fc^2^)/3'
_atom_sites_solution_hydrogens     geom
_atom_sites_solution_primary     direct
_atom_sites_solution_secondary     difmap
_refine_ls_shift/su_max     0.000
_refine_diff_density_max     0.420
_refine_diff_density_min     -0.490
_refine_ls_extinction_method     none
_refine_ls_extinction_coef     ?
loop_
    _atom_type_symbol
    _atom_type_description
    _atom_type_scat_dispersion_real
    _atom_type_scat_dispersion_imag
    _atom_type_scat_source
    'C' 'C' 0.0033 0.0016
;
International Tables for Crystallography
(1992, Vol. C, Tables 4.2.6.8 and 6.1.1.4)
;
    'H' 'H' 0.0000 0.0000
;
International Tables for Crystallography
(1992, Vol. C, Table 6.1.1.4)
;
    'O' 'O' 0.0106 0.0060
;
International Tables for Crystallography
(1992, Vol. C, Tables 4.2.6.8 and 6.1.1.4)
;
_computing_data_collection
;
<i>WinAFC Diffractometer Control Software</i> (Rigaku, 1999)
;
_computing_cell_refinement
;
<i>WinAFC Diffractometer Control Software</i> (Rigaku, 1999)
;
_computing_data_reduction
;
<i>WinAFC Diffractometer Control Software</i> (Rigaku, 1999)
;
_computing_structure_solution
;
SIR2008 (Burla et al., 2007)
;
_computing_structure_refinement
;
SHELXL97 (Sheldrick, 2008)
;
_computing_molecular_graphics
;
CrystalStructure (Rigaku, 2010)
;
_computing_publication_material
;
CrystalStructure (Rigaku, 2010)
;
loop_
    _atom_site_type_symbol
    _atom_site_label
    _atom_site_fract_x
    _atom_site_fract_y
    _atom_site_fract_z
    _atom_site_U_iso_or_equiv
    _atom_site_adp_type
    _atom_site_calc_flag
    _atom_site_refinement_flags
    _atom_site_occupancy
    _atom_site_symmetry_multiplicity
    _atom_site_disorder_assembly
    _atom_site_disorder_group
    O O1 0.72779(19) 1.01991(17) 0.70911(18) 0.0179(4) Uani d . 1.0 2 . .
    O O2 1.19522(19) 0.80874(17) 0.63213(18) 0.0190(4) Uani d . 1.0 2 . .
    O O3 0.7925(2) 0.48525(17) 0.56522(17) 0.0195(4) Uani d . 1.0 2 . .
    C C1 0.6785(3) 0.8666(3) 0.6006(3) 0.0167(4) Uani d . 1.0 2 . .
    C C2 0.8224(3) 0.7871(3) 0.5707(3) 0.0146(4) Uani d . 1.0 2 . .
    C C3 1.0527(3) 0.8696(3) 0.6575(3) 0.0133(4) Uani d . 1.0 2 . .
    C C4 1.3221(3) 1.1214(3) 0.8824(3) 0.0168(4) Uani d . 1.0 2 . .
    C C5 1.3681(3) 1.2688(3) 1.0053(3) 0.0209(5) Uani d . 1.0 2 . .
    C C6 1.1985(3) 1.3325(3) 1.0269(3) 0.0218(5) Uani d . 1.0 2 . .
    C C7 0.9868(3) 1.2504(3) 0.9255(3) 0.0200(5) Uani d . 1.0 2 . .
    C C8 1.1070(3) 1.0325(3) 0.7810(3) 0.0147(4) Uani d . 1.0 2 . .
    C C9 0.9416(3) 1.0995(3) 0.8033(3) 0.0153(4) Uani d . 1.0 2 . .
    C C10 0.7477(3) 0.6132(3) 0.4539(3) 0.0165(4) Uani d . 1.0 2 . .
    H H1 0.5294 0.8101 0.5403 0.0201 Uiso calc R 1.0 2 . .
    H H2 1.4369 1.0798 0.8665 0.0202 Uiso calc R 1.0 2 . .
    H H3 1.5139 1.3272 1.0751 0.0251 Uiso calc R 1.0 2 . .
    H H4 1.2306 1.4333 1.1123 0.0262 Uiso calc R 1.0 2 . .
    H H5 0.8729 1.2955 0.9382 0.0240 Uiso calc R 1.0 2 . .
    H H6A 0.5905 0.5855 0.3870 0.0198 Uiso calc R 1.0 2 . .
    H H7B 0.8247 0.6145 0.3669 0.0198 Uiso calc R 1.0 2 . .
    H H8 0.8200 0.4052 0.5093 0.0234 Uiso calc R 1.0 2 . .
loop_
    _atom_site_aniso_label
    _atom_site_aniso_U_11
    _atom_site_aniso_U_22
    _atom_site_aniso_U_33
    _atom_site_aniso_U_12
    _atom_site_aniso_U_13
    _atom_site_aniso_U_23
    O1 0.0130(6) 0.0202(7) 0.0240(7) 0.0070(5) 0.0090(5) 0.0043(5)
    O2 0.0112(6) 0.0225(7) 0.0252(7) 0.0067(5) 0.0075(5) 0.0032(6)
    O3 0.0195(7) 0.0188(7) 0.0236(7) 0.0069(5) 0.0104(6) 0.0052(5)
    C1 0.0110(8) 0.0212(9) 0.0193(9) 0.0041(7) 0.0061(7) 0.0073(7)
    C2 0.0108(8) 0.0202(9) 0.0144(8) 0.0046(7) 0.0050(6) 0.0067(7)
    C3 0.0115(8) 0.0168(9) 0.0129(8) 0.0043(6) 0.0052(6) 0.0053(6)
    C4 0.0158(8) 0.0179(9) 0.0168(8) 0.0054(7) 0.0044(7) 0.0050(7)
    C5 0.0205(9) 0.0212(10) 0.0174(9) 0.0040(7) 0.0021(7) 0.0055(7)
    C6 0.0302(10) 0.0184(9) 0.0171(9) 0.0071(8) 0.0077(8) 0.0042(7)
    C7 0.0264(9) 0.0198(9) 0.0212(9) 0.0113(8) 0.0136(8) 0.0068(7)
    C8 0.0144(8) 0.0179(9) 0.0140(8) 0.0055(7) 0.0061(7) 0.0071(7)
    C9 0.0149(8) 0.0191(9) 0.0144(8) 0.0055(7) 0.0068(7) 0.0069(7)
    C10 0.0101(8) 0.0204(9) 0.0178(9) 0.0026(7) 0.0039(6) 0.0038(7)
_geom_special_details
;
;
loop_
    _geom_bond_atom_site_label_1
    _geom_bond_atom_site_label_2
    _geom_bond_site_symmetry_1
    _geom_bond_site_symmetry_2
    _geom_bond_distance
    _geom_bond_publ_flag
    O1 C1 . . 1.352(3) no
    O1 C9 . . 1.371(2) no
    O2 C3 . . 1.236(3) no
    O3 C10 . . 1.429(3) no
    C1 C2 . . 1.346(3) no
    C2 C3 . . 1.455(3) no
    C2 C10 . . 1.495(3) no
    C3 C8 . . 1.468(3) no
    C4 C5 . . 1.381(3) no
    C4 C8 . . 1.404(3) no
    C5 C6 . . 1.407(4) no
    C6 C7 . . 1.375(3) no
    C7 C9 . . 1.400(3) no
    C8 C9 . . 1.396(3) no
    O3 H8 . . 0.840 no
    C1 H1 . . 0.950 no
    C4 H2 . . 0.950 no
    C5 H3 . . 0.950 no
    C6 H4 . . 0.950 no
    C7 H5 . . 0.950 no
    C10 H6A . . 0.990 no
    C10 H7B . . 0.990 no
loop_
    _geom_angle_atom_site_label_1
    _geom_angle_atom_site_label_2
    _geom_angle_atom_site_label_3
    _geom_angle_site_symmetry_1
    _geom_angle_site_symmetry_2
    _geom_angle_site_symmetry_3
    _geom_angle
    _geom_angle_publ_flag
    C1 O1 C9 . . . 117.98(17) no
    O1 C1 C2 . . . 125.63(15) no
    C1 C2 C3 . . . 119.38(17) no
    C1 C2 C10 . . . 120.66(15) no
    C3 C2 C10 . . . 119.93(18) no
    O2 C3 C2 . . . 123.48(17) no
    O2 C3 C8 . . . 121.37(15) no
    C2 C3 C8 . . . 115.15(18) no
    C5 C4 C8 . . . 120.5(2) no
    C4 C5 C6 . . . 119.88(16) no
    C5 C6 C7 . . . 120.69(19) no
    C6 C7 C9 . . . 119.0(3) no
    C3 C8 C4 . . . 121.64(19) no
    C3 C8 C9 . . . 119.77(15) no
    C4 C8 C9 . . . 118.56(17) no
    O1 C9 C7 . . . 116.70(19) no
    O1 C9 C8 . . . 121.91(17) no
    C7 C9 C8 . . . 121.38(16) no
    O3 C10 C2 . . . 108.17(15) no
    C10 O3 H8 . . . 109.472 no
    O1 C1 H1 . . . 117.186 no
    C2 C1 H1 . . . 117.188 no
    C5 C4 H2 . . . 119.761 no
    C8 C4 H2 . . . 119.765 no
    C4 C5 H3 . . . 120.061 no
    C6 C5 H3 . . . 120.064 no
    C5 C6 H4 . . . 119.658 no
    C7 C6 H4 . . . 119.653 no
    C6 C7 H5 . . . 120.506 no
    C9 C7 H5 . . . 120.503 no
    O3 C10 H6A . . . 110.064 no
    O3 C10 H7B . . . 110.063 no
    C2 C10 H6A . . . 110.069 no
    C2 C10 H7B . . . 110.064 no
    H6A C10 H7B . . . 108.407 no
loop_
    _geom_torsion_atom_site_label_1
    _geom_torsion_atom_site_label_2
    _geom_torsion_atom_site_label_3
    _geom_torsion_atom_site_label_4
    _geom_torsion_site_symmetry_1
    _geom_torsion_site_symmetry_2
    _geom_torsion_site_symmetry_3
    _geom_torsion_site_symmetry_4
    _geom_torsion
    _geom_torsion_publ_flag
    C1 O1 C9 C7 . . . . -174.88(15) no
    C1 O1 C9 C8 . . . . 4.2(3) no
    C9 O1 C1 C2 . . . . -2.8(3) no
    C9 O1 C1 H1 . . . . 177.2 no
    H8 O3 C10 C2 . . . . -148.1 no
    H8 O3 C10 H6A . . . . 91.6 no
    H8 O3 C10 H7B . . . . -27.8 no
    O1 C1 C2 C3 . . . . -1.0(3) no
    O1 C1 C2 C10 . . . . 177.18(16) no
    H1 C1 C2 C3 . . . . 179.0 no
    H1 C1 C2 C10 . . . . -2.8 no
    C1 C2 C3 O2 . . . . -177.19(17) no
    C1 C2 C3 C8 . . . . 3.3(3) no
    C1 C2 C10 O3 . . . . -107.56(19) no
    C1 C2 C10 H6A . . . . 12.7 no
    C1 C2 C10 H7B . . . . 132.2 no
    C3 C2 C10 O3 . . . . 70.6(2) no
    C3 C2 C10 H6A . . . . -169.1 no
    C3 C2 C10 H7B . . . . -49.7 no
    C10 C2 C3 O2 . . . . 4.6(3) no
    C10 C2 C3 C8 . . . . -174.93(15) no
    O2 C3 C8 C4 . . . . -3.4(3) no
    O2 C3 C8 C9 . . . . 178.52(16) no
    C2 C3 C8 C4 . . . . 176.19(15) no
    C2 C3 C8 C9 . . . . -1.9(3) no
    C5 C4 C8 C3 . . . . -176.20(17) no
    C5 C4 C8 C9 . . . . 1.9(3) no
    C8 C4 C5 C6 . . . . -1.2(3) no
    C8 C4 C5 H3 . . . . 178.8 no
    H2 C4 C5 C6 . . . . 178.8 no
    H2 C4 C5 H3 . . . . -1.2 no
    H2 C4 C8 C3 . . . . 3.8 no
    H2 C4 C8 C9 . . . . -178.1 no
    C4 C5 C6 C7 . . . . -0.7(3) no
    C4 C5 C6 H4 . . . . 179.3 no
    H3 C5 C6 C7 . . . . 179.3 no
    H3 C5 C6 H4 . . . . -0.7 no
    C5 C6 C7 C9 . . . . 1.6(3) no
    C5 C6 C7 H5 . . . . -178.4 no
    H4 C6 C7 C9 . . . . -178.4 no
    H4 C6 C7 H5 . . . . 1.6 no
    C6 C7 C9 O1 . . . . 178.25(17) no
    C6 C7 C9 C8 . . . . -0.8(3) no
    H5 C7 C9 O1 . . . . -1.8 no
    H5 C7 C9 C8 . . . . 179.2 no
    C3 C8 C9 O1 . . . . -1.8(3) no
    C3 C8 C9 C7 . . . . 177.23(16) no
    C4 C8 C9 O1 . . . . -179.96(16) no
    C4 C8 C9 C7 . . . . -0.9(3) no
loop_
    _geom_hbond_atom_site_label_D
    _geom_hbond_atom_site_label_H
    _geom_hbond_atom_site_label_A
    _geom_hbond_site_symmetry_D
    _geom_hbond_site_symmetry_H
    _geom_hbond_site_symmetry_A
    _geom_hbond_distance_DH
    _geom_hbond_distance_HA
    _geom_hbond_distance_DA
    _geom_hbond_angle_DHA
    O3 H8 O2 . . 2_766 0.84 1.94 2.757(3) 165
    C1 H1 O2 . . 1_455 0.95 2.58 3.283(4) 131
_iucr_refine_instructions_details
;
TITL 3-Hydroxymethyl-4H-chromene-4-one
CELL  0.71069 6.75600 7.98780 7.99110 94.478 108.271 103.311
ZERR  2 0.00380 0.00600 0.00530 0.057 0.046 0.051
LATT 1
SFAC C H O
UNIT 20 16 6
SHEL 99999.000000 0.000000
L.S. 25
FMAP 2
PLAN -25
WPDB -2
HTAB
BOND $H
CONF
LIST 4
TEMP -173.0
ACTA
SIZE 0.320 0.320 0.160
WGHT    0.139900    0.172300
FVAR       2.75489
O1    3    0.727795    1.019908    0.709108    11.00000    0.01296    0.02023 =
         0.02398    0.00431    0.00904    0.00701
O2    3    1.195224    0.808743    0.632134    11.00000    0.01118    0.02251 =
         0.02523    0.00315    0.00749    0.00674
O3    3    0.792500    0.485248    0.565220    11.00000    0.01950    0.01878 =
         0.02357    0.00524    0.01039    0.00685
AFIX 147
H8    2    0.819973    0.405162    0.509273    11.00000   -1.20000
AFIX   0
C1    1    0.678502    0.866592    0.600626    11.00000    0.01102    0.02120 =
         0.01927    0.00735    0.00606    0.00414
AFIX  43
H1    2    0.529450    0.810089    0.540299    11.00000   -1.20000
AFIX   0
C2    1    0.822368    0.787118    0.570729    11.00000    0.01082    0.02016 =
         0.01435    0.00673    0.00501    0.00458
C3    1    1.052728    0.869592    0.657550    11.00000    0.01151    0.01682 =
         0.01293    0.00532    0.00516    0.00434
C4    1    1.322098    1.121363    0.882434    11.00000    0.01584    0.01791 =
         0.01675    0.00497    0.00439    0.00541
AFIX  43
H2    2    1.436926    1.079785    0.866470    11.00000   -1.20000
AFIX   0
C5    1    1.368069    1.268819    1.005259    11.00000    0.02053    0.02120 =
         0.01744    0.00554    0.00213    0.00403
AFIX  43
H3    2    1.513918    1.327152    1.075048    11.00000   -1.20000
AFIX   0
C6    1    1.198458    1.332507    1.026848    11.00000    0.03023    0.01841 =
         0.01712    0.00417    0.00769    0.00709
AFIX  43
H4    2    1.230565    1.433270    1.112348    11.00000   -1.20000
AFIX   0
C7    1    0.986798    1.250437    0.925508    11.00000    0.02639    0.01976 =
         0.02121    0.00679    0.01356    0.01128
AFIX  43
H5    2    0.872885    1.295452    0.938196    11.00000   -1.20000
AFIX   0
C8    1    1.106954    1.032480    0.781016    11.00000    0.01444    0.01790 =
         0.01402    0.00709    0.00612    0.00552
C9    1    0.941645    1.099465    0.803281    11.00000    0.01493    0.01907 =
         0.01436    0.00691    0.00682    0.00549
C10   1    0.747704    0.613238    0.453930    11.00000    0.01005    0.02045 =
         0.01784    0.00379    0.00387    0.00264
AFIX  23
H6A   2    0.590499    0.585503    0.387010    11.00000   -1.20000
H7B   2    0.824664    0.614528    0.366856    11.00000   -1.20000
HKLF 4
REM  3-Hydroxymethyl-4H-chromene-4-one
REM R1 =  0.0648 for   1537 Fo > 4sig(Fo)  and  0.0775 for all   1805 data
REM    119 parameters refined using      0 restraints
END
WGHT      0.1398      0.1724
REM Highest difference peak  0.418,  deepest hole -0.491,  1-sigma level  0.100
Q1    1   0.9850  1.1810  0.8624  11.00000  0.05    0.42
Q2    1   0.7250  0.7109  0.5132  11.00000  0.05    0.41
Q3    1   1.0975  0.9568  0.7145  11.00000  0.05    0.40
Q4    1   1.0944  0.7443  0.5378  11.00000  0.05    0.37
Q5    1   0.6545  0.3919  0.5145  11.00000  0.05    0.35
Q6    1   1.1473  1.4622  1.0851  11.00000  0.05    0.33
Q7    1   1.0958  1.3067  0.9541  11.00000  0.05    0.32
Q8    1   1.2818  1.3027  1.0096  11.00000  0.05    0.32
Q9    1   0.8324  0.6813  0.5256  11.00000  0.05    0.32
Q10   1   0.9287  0.8439  0.6062  11.00000  0.05    0.30
Q11   1   1.0216  0.4199  0.5971  11.00000  0.05    0.30
Q12   1   0.8514  1.3701  1.0384  11.00000  0.05    0.28
Q13   1   0.7628  0.8012  0.6047  11.00000  0.05    0.28
Q14   1   0.7534  0.8313  0.5537  11.00000  0.05    0.28
Q15   1   1.2585  1.4038  0.8938  11.00000  0.05    0.28
Q16   1   1.3507  1.1999  0.9446  11.00000  0.05    0.27
Q17   1   0.9010  0.5616  0.4453  11.00000  0.05    0.27
Q18   1   0.7754  0.4288  0.4402  11.00000  0.05    0.26
Q19   1   0.7583  0.9310  0.6172  11.00000  0.05    0.26
Q20   1   1.0000  0.5000  0.5000  10.50000  0.05    0.26
Q21   1   1.2729  1.0798  0.6838  11.00000  0.05    0.26
Q22   1   1.4202  1.5430  1.1502  11.00000  0.05    0.26
Q23   1   0.4305  0.7012  0.3961  11.00000  0.05    0.25
Q24   1   1.3599  1.4192  1.0691  11.00000  0.05    0.25
Q25   1   1.2149  0.6798  0.5882  11.00000  0.05    0.25
;
