# Supplementary material for: Crystal structure of 3-(hy­droxy­meth­yl)chromone
Source: Acta Crystallogr E Crystallogr Commun. 2015 Jun 20;71(Pt 7):o495. doi: 10.1107/S2056989015011627 (PMC4518918; doi:10.1107/S2056989015011627)
Supplement: Supplementary file 2 [file e-71-0o495-Isup2.hkl]

# 
# h,k,l, Fc-squared, Fo-squared, sigma(Fo-squared) and status flag 
# 
data_I
_shelx_title ' 3-Hydroxymethyl-4H-chromene-4-one' 
_shelx_refln_list_code          4 
_shelx_F_calc_maximum       83.97 
_exptl_crystal_F_000       184.00 
_reflns_d_resolution_high  0.7686 
 
loop_ 
 _symmetry_equiv_pos_as_xyz 
 'x, y, z' 
 '-x, -y, -z' 
 
_cell_length_a     6.7560 
_cell_length_b     7.9878 
_cell_length_c     7.9911 
_cell_angle_alpha  94.478 
_cell_angle_beta  108.271 
_cell_angle_gamma 103.311 
 
_shelx_F_squared_multiplier     1.000 
 
loop_ 
 _refln_index_h 
 _refln_index_k 
 _refln_index_l 
 _refln_F_squared_calc 
 _refln_F_squared_meas 
 _refln_F_squared_sigma 
 _refln_observed_status 
   1   0   0     1135.46     1155.36      4.21 o 
   2   0   0     1491.44     1442.81    156.17 o 
   3   0   0        0.50        0.11      0.19 o 
   4   0   0      102.55      115.05      5.37 o 
   5   0   0       42.04       41.09      1.02 o 
   6   0   0        8.90        7.73      0.74 o 
   7   0   0       43.25       44.88      1.44 o 
   8   0   0       41.62       40.66      1.44 o 
  -8   1   0       48.77       48.95      1.55 o 
  -7   1   0        0.81        0.81      0.68 o 
  -6   1   0       23.57       22.49      0.89 o 
  -5   1   0      671.93      643.88      7.32 o 
  -4   1   0       28.23       23.58      0.77 o 
  -3   1   0      157.43      143.10     16.86 o 
  -2   1   0      172.96      165.24      1.89 o 
  -1   1   0     1356.42     1305.36      4.70 o 
   0   1   0      923.69      271.64    411.95 o 
   1   1   0      181.96      164.46      1.95 o 
   2   1   0      843.24      828.93     12.22 o 
   3   1   0      492.96      542.37     21.45 o 
   4   1   0        9.34        7.52      0.36 o 
   5   1   0       13.74       14.64      0.71 o 
   6   1   0       17.73       16.31      0.92 o 
   7   1   0        9.37       10.04      0.97 o 
  -8   2   0        0.45       -0.50      0.61 o 
  -7   2   0       22.85       21.33      1.07 o 
  -6   2   0      546.26      523.03      7.39 o 
  -5   2   0      780.71      780.29      8.03 o 
  -4   2   0       96.85      102.53      1.03 o 
  -3   2   0        4.17        3.75      0.19 o 
  -2   2   0     1135.26     1181.53      4.51 o 
  -1   2   0      151.77      171.09      1.51 o 
   0   2   0        8.50        8.25      4.90 o 
   1   2   0       89.58       68.75     18.22 o 
   2   2   0       29.72       32.31      0.56 o 
   3   2   0        3.14        1.66      0.34 o 
   4   2   0        1.85        2.36      0.30 o 
   5   2   0        3.62        2.91      0.36 o 
   6   2   0        0.78        0.81      0.48 o 
   7   2   0        0.87        0.33      0.62 o 
  -8   3   0       80.96       72.07      1.77 o 
  -7   3   0       36.62       35.61      1.27 o 
  -6   3   0      291.97      295.15      3.98 o 
  -5   3   0      131.02      131.56      1.71 o 
  -4   3   0        1.08        0.09      0.25 o 
  -3   3   0       17.01       23.95      0.60 o 
  -2   3   0        9.09        7.43      0.29 o 
  -1   3   0        5.64        7.50      0.26 o 
   0   3   0      136.08       78.61     74.98 o 
   1   3   0       75.25       62.15     24.44 o 
   2   3   0       26.46       19.45      0.99 o 
   3   3   0       63.19       47.83      7.81 o 
   4   3   0        0.01        0.24      0.39 o 
   5   3   0       20.16       23.32      1.01 o 
   6   3   0        3.34        5.68      0.59 o 
   7   3   0       40.36       35.96      1.34 o 
  -8   4   0        3.23        3.19      0.50 o 
  -7   4   0       14.87       16.50      1.01 o 
  -6   4   0       41.83       39.35      1.20 o 
  -5   4   0       23.34       27.56      0.85 o 
  -4   4   0       68.21       81.16      2.24 o 
  -3   4   0       95.56      117.28      0.97 o 
  -2   4   0        7.72        7.53      0.88 o 
  -1   4   0      115.79      145.02      1.37 o 
   0   4   0       12.15       12.29      7.22 o 
   1   4   0       15.60        8.78      2.95 o 
   2   4   0       74.30       71.02      6.07 o 
   3   4   0       52.50       49.84      1.11 o 
   4   4   0       30.89       31.49      0.99 o 
   5   4   0       87.86       87.15      1.81 o 
   6   4   0        7.84        8.32      0.80 o 
  -8   5   0       18.99       23.58      1.18 o 
  -7   5   0       11.42        9.71      0.70 o 
  -6   5   0        0.12        0.22      0.62 o 
  -5   5   0        1.97        1.75      0.33 o 
  -4   5   0        8.10        9.76      0.60 o 
  -3   5   0       12.48       12.49      6.32 o 
  -2   5   0       29.46       25.87     12.07 o 
  -1   5   0       72.24       73.14     21.01 o 
   0   5   0        0.01        0.26      0.27 o 
   1   5   0       50.10       35.64     13.51 o 
   2   5   0      155.49      148.39      1.82 o 
   3   5   0      340.56      323.54      2.90 o 
   4   5   0       16.48       14.64      0.91 o 
   5   5   0        4.45        6.07      0.60 o 
  -7   6   0       27.63       28.11      1.16 o 
  -6   6   0        8.95       11.26      0.84 o 
  -5   6   0       65.48       72.10      1.46 o 
  -4   6   0        0.02       -0.40      0.42 o 
  -3   6   0       16.19       19.32      0.74 o 
  -2   6   0        1.02        1.77      0.29 o 
  -1   6   0        7.45       10.10      0.62 o 
   0   6   0       29.08       24.64     17.30 o 
   1   6   0        1.76        2.12      0.35 o 
   2   6   0      529.10      438.10      4.79 o 
   3   6   0      154.01      188.45      2.45 o 
   4   6   0       14.04       14.54      0.90 o 
   5   6   0       24.29       27.55      1.22 o 
  -7   7   0       12.19       11.34      0.86 o 
  -6   7   0        0.07       -0.80      0.80 o 
  -5   7   0       59.86       66.57      1.56 o 
  -4   7   0        1.18        0.88      0.65 o 
  -3   7   0      779.26      971.83      9.85 o 
  -2   7   0      166.95      219.98      3.30 o 
  -1   7   0      196.11      253.86      3.58 o 
   0   7   0        0.59        0.20      0.72 o 
   1   7   0       18.97       18.06      0.95 o 
   2   7   0       23.50       27.77      1.13 o 
   3   7   0        1.16        0.47      0.58 o 
   4   7   0       14.54       19.93      1.15 o 
  -6   8   0        3.73        4.95      0.46 o 
  -5   8   0       12.31       14.84      1.00 o 
  -4   8   0       56.30       69.74      1.65 o 
  -3   8   0      325.56      335.55      3.19 o 
  -2   8   0        0.04       -0.06      0.64 o 
  -1   8   0        5.90        4.39      0.52 o 
   0   8   0      117.42      108.50     21.41 o 
   1   8   0        0.02       -0.38      0.49 o 
   2   8   0        0.26       -0.28      0.49 o 
   3   8   0       24.84       37.90      1.37 o 
  -5   9   0       63.92       75.31      1.83 o 
  -4   9   0        3.71        4.24      0.48 o 
  -3   9   0       17.18       19.97      0.97 o 
  -2   9   0        0.49        0.36      0.55 o 
  -1   9   0       15.46       11.55      0.83 o 
   0   9   0        9.07        6.94      3.02 o 
   1   9   0        0.75        2.13      0.52 o 
   2   9   0        3.25        4.62      0.59 o 
  -4  10   0        6.68        4.43      0.56 o 
  -3  10   0       33.34       12.33      1.01 o 
  -2  10   0        2.17        0.73      0.74 o 
  -1  10   0       18.06       12.39      0.97 o 
   0 -10   1       42.41       36.85     15.79 o 
   1 -10   1        4.45        3.60      0.60 o 
   2 -10   1       12.41        7.43      0.66 o 
   3 -10   1        0.30       -0.50      0.68 o 
   4 -10   1        1.47        1.04      0.70 o 
  -2  -9   1        2.11        3.61      0.56 o 
  -1  -9   1        0.19       -0.51      0.74 o 
   0  -9   1        2.87        4.92      0.70 o 
   1  -9   1        0.03       -0.58      0.58 o 
   2  -9   1        0.09       -0.20      0.53 o 
   3  -9   1        5.71        7.74      0.73 o 
   4  -9   1       10.87       12.66      0.87 o 
   5  -9   1        0.92        1.64      0.45 o 
  -3  -8   1        4.14        7.22      0.60 o 
  -2  -8   1       58.93       70.11      1.66 o 
  -1  -8   1       17.51       24.95      1.01 o 
   0  -8   1       11.90        8.91      2.71 o 
   1  -8   1       21.52       18.74      0.95 o 
   2  -8   1       52.81       39.00      1.22 o 
   3  -8   1      192.90      171.76      2.35 o 
   4  -8   1        8.38       11.29      0.71 o 
   5  -8   1        4.38        4.21      0.64 o 
   6  -8   1       26.10       25.97      1.18 o 
  -4  -7   1       10.35       12.15      0.84 o 
  -3  -7   1        2.59        2.62      0.40 o 
  -2  -7   1      138.89      171.50      2.34 o 
  -1  -7   1       36.62       40.00      1.15 o 
   0  -7   1       32.59       37.09      2.74 o 
   1  -7   1       62.62       82.07      1.47 o 
   2  -7   1       53.98       67.89      1.34 o 
   3  -7   1       40.75       49.20      1.20 o 
   4  -7   1       12.97       14.70      0.88 o 
   5  -7   1      262.52      278.39      3.01 o 
   6  -7   1      159.45      167.85      2.57 o 
   7  -7   1        3.23        2.99      0.48 o 
  -5  -6   1       11.47       11.56      0.89 o 
  -4  -6   1        7.84        6.93      0.51 o 
  -3  -6   1      197.38      223.84      2.60 o 
  -2  -6   1       47.71       37.95      1.09 o 
  -1  -6   1       26.72       33.78      0.96 o 
   0  -6   1      136.87      134.94      6.56 o 
   1  -6   1      153.04      192.43      1.98 o 
   2  -6   1        9.87        9.10      0.59 o 
   3  -6   1        1.35        1.41      0.31 o 
   4  -6   1        0.11       -0.45      0.45 o 
   5  -6   1        8.77       10.19      0.77 o 
   6  -6   1        9.89       10.78      0.91 o 
   7  -6   1        0.78       -0.11      0.62 o 
  -6  -5   1        0.61       -0.27      0.68 o 
  -5  -5   1        0.38        0.56      0.49 o 
  -4  -5   1        0.34        0.11      0.62 o 
  -3  -5   1        0.67        0.61      0.30 o 
  -2  -5   1       25.62       32.83      0.92 o 
  -1  -5   1      109.55      133.96      4.53 o 
   0  -5   1      786.27      778.41     34.22 o 
   1  -5   1        0.03       -0.49      0.75 o 
   2  -5   1       61.62       54.81     14.45 o 
   3  -5   1        7.85       10.09      0.61 o 
   4  -5   1       26.68       27.74      0.85 o 
   5  -5   1        6.00        7.05      0.59 o 
   6  -5   1        7.79        7.96      0.79 o 
   7  -5   1       18.63       16.79      1.10 o 
  -6  -4   1        0.72        0.11      0.82 o 
  -5  -4   1       19.18       13.82      0.88 o 
  -4  -4   1        0.05        0.22      0.41 o 
  -3  -4   1       30.32       22.85      0.78 o 
  -2  -4   1      179.99      203.20      2.49 o 
  -1  -4   1        0.38        2.56      0.28 o 
   0  -4   1      246.34      236.59      4.38 o 
   1  -4   1      215.89      255.93      3.39 o 
   2  -4   1      208.18      260.46      2.22 o 
   3  -4   1      739.69      881.98      8.73 o 
   4  -4   1        0.01       -0.27      0.36 o 
   5  -4   1       65.61       67.17      1.34 o 
   6  -4   1       12.03       13.28      0.83 o 
   7  -4   1        1.36       -0.84      0.84 o 
  -7  -3   1       40.55       39.10      1.40 o 
  -6  -3   1       73.49       58.79      1.53 o 
  -5  -3   1      180.84      157.08      2.08 o 
  -4  -3   1        5.38        5.43      0.52 o 
  -3  -3   1      221.21      215.61     36.34 o 
  -2  -3   1      159.25      170.54     19.60 o 
  -1  -3   1      201.90      211.52      1.96 o 
   0  -3   1      115.60      122.31      8.90 o 
   1  -3   1       11.80       10.90      1.30 o 
   2  -3   1      170.56      211.66      2.23 o 
   3  -3   1        0.21        0.04      0.21 o 
   4  -3   1        7.13        7.36      0.35 o 
   5  -3   1       65.47       59.84      1.24 o 
   6  -3   1       32.56       30.58      1.10 o 
   7  -3   1        4.22        3.43      0.58 o 
   8  -3   1       37.86       37.58      1.40 o 
  -7  -2   1       15.77       13.72      1.02 o 
  -6  -2   1       39.41       37.07      1.20 o 
  -5  -2   1        0.99        0.26      0.44 o 
  -4  -2   1       47.13       50.71      2.10 o 
  -3  -2   1      571.58      640.90     57.40 o 
  -2  -2   1       18.79       24.76      1.49 o 
  -1  -2   1      174.65      153.37     25.17 o 
   0  -2   1      310.79      105.53    152.28 o 
   1  -2   1      118.45      136.69      1.45 o 
   2  -2   1        0.82        1.21      0.20 o 
   3  -2   1        0.09        0.04      0.19 o 
   4  -2   1        3.16        1.84      0.19 o 
   5  -2   1        0.29        0.69      0.29 o 
   6  -2   1        0.20       -0.02      0.61 o 
   7  -2   1       14.62       13.23      0.99 o 
   8  -2   1       45.15       46.67      1.52 o 
  -8  -1   1       31.08       31.38      1.29 o 
  -7  -1   1       21.32       17.72      1.08 o 
  -6  -1   1       69.76       63.20      1.43 o 
  -5  -1   1      201.95      219.13      3.11 o 
  -4  -1   1      130.58      116.63      1.24 o 
  -3  -1   1      466.04      502.36      3.55 o 
  -2  -1   1      574.67      571.45     42.58 o 
  -1  -1   1       60.61       74.95      0.94 o 
   0  -1   1      141.67      154.08      2.31 o 
   1  -1   1       88.91      107.71      1.15 o 
   2  -1   1       27.66       33.44      1.23 o 
   3  -1   1       12.32        9.22      1.47 o 
   4  -1   1       57.34       50.68      0.70 o 
   5  -1   1        3.73        4.22      0.37 o 
   6  -1   1       61.28       53.03      1.33 o 
   7  -1   1        7.31        8.35      0.67 o 
  -8   0   1       73.05       73.63      1.86 o 
  -7   0   1        6.35        6.85      0.62 o 
  -6   0   1        1.46        2.41      0.33 o 
  -5   0   1        0.63        1.17      0.29 o 
  -4   0   1       28.87       31.33      0.53 o 
  -3   0   1       55.89       62.71      0.62 o 
  -2   0   1      595.93      604.48     36.19 o 
  -1   0   1        0.67        0.75      0.11 o 
   0   0   1      328.10      341.69      4.39 o 
   1   0   1      105.95      104.48      1.13 o 
   2   0   1     1145.85     1116.57     93.78 o 
   3   0   1      680.97      581.81    160.50 o 
   4   0   1      123.13      116.49     16.36 o 
   5   0   1       41.91       46.03      1.12 o 
   6   0   1        5.45        6.04      0.51 o 
   7   0   1        0.00        1.02      0.72 o 
  -8   1   1       62.49       57.05      1.59 o 
  -7   1   1        0.19       -0.06      0.61 o 
  -6   1   1       16.23       17.21      0.79 o 
  -5   1   1        1.17       -0.02      0.45 o 
  -4   1   1       38.41       40.46      1.38 o 
  -3   1   1        4.34        1.55      0.53 o 
  -2   1   1      211.40       84.68     96.15 o 
  -1   1   1      151.72      123.62      1.11 o 
   0   1   1        8.29        6.68      1.45 o 
   1   1   1       60.08       51.15     12.36 o 
   2   1   1      211.65      260.14      8.08 o 
   3   1   1      140.67      159.64     15.11 o 
   4   1   1        1.16        0.75      0.28 o 
   5   1   1       20.59       13.62      0.72 o 
   6   1   1       63.29       46.16      1.38 o 
   7   1   1        3.60        4.09      0.45 o 
  -8   2   1        0.02        0.32      0.57 o 
  -7   2   1        0.09       -0.16      0.63 o 
  -6   2   1        0.36        0.64      0.44 o 
  -5   2   1        0.28       -0.37      0.37 o 
  -4   2   1       29.41       35.37      0.56 o 
  -3   2   1      536.26      505.48    105.57 o 
  -2   2   1        7.26        3.32      0.85 o 
  -1   2   1      183.94      121.01      9.06 o 
   0   2   1      464.92      357.20     91.83 o 
   1   2   1      212.48      135.51     49.08 o 
   2   2   1       76.69       91.23      2.81 o 
   3   2   1       90.39       81.71     10.64 o 
   4   2   1       42.47       34.08      0.94 o 
   5   2   1      272.87      219.72      2.51 o 
   6   2   1        2.23        1.50      0.50 o 
   7   2   1       14.49       11.96      0.96 o 
  -8   3   1        6.34        4.86      0.52 o 
  -7   3   1        2.90        2.52      0.47 o 
  -6   3   1       15.23       14.49      0.74 o 
  -5   3   1      226.71      231.80      3.11 o 
  -4   3   1        1.98        3.07      0.19 o 
  -3   3   1      888.59      961.45    111.46 o 
  -2   3   1      197.43      235.98      1.87 o 
  -1   3   1      226.21      149.60      6.35 o 
   0   3   1     1904.98     1622.90    485.96 o 
   1   3   1       19.58       22.16      6.92 o 
   2   3   1      320.53      290.87     11.27 o 
   3   3   1       70.81       52.80      1.08 o 
   4   3   1        2.75        0.99      0.31 o 
   5   3   1        9.58       13.66      0.88 o 
   6   3   1        4.02        2.24      0.44 o 
  -8   4   1       72.86       77.05      1.80 o 
  -7   4   1        3.55        3.06      0.53 o 
  -6   4   1        9.97       10.45      0.68 o 
  -5   4   1        0.74        0.00      0.41 o 
  -4   4   1        0.33       20.18      7.62 o 
  -3   4   1        9.01        8.05      0.36 o 
  -2   4   1        1.94        0.85      0.16 o 
  -1   4   1      518.78      318.64    104.06 o 
   0   4   1      344.11      275.22    102.13 o 
   1   4   1       33.41       30.15     11.48 o 
   2   4   1       91.54       91.46      1.37 o 
   3   4   1      192.37      192.18      2.14 o 
   4   4   1        0.33        0.60      0.60 o 
   5   4   1       15.58       18.48      1.02 o 
   6   4   1        4.63        6.32      0.56 o 
  -8   5   1        5.75        6.51      0.54 o 
  -7   5   1       31.53       30.21      1.26 o 
  -6   5   1      146.46      137.90      2.06 o 
  -5   5   1       27.96       23.48      0.84 o 
  -4   5   1       80.26       89.64      1.39 o 
  -3   5   1        0.56        0.14      0.46 o 
  -2   5   1       84.27       63.62     30.59 o 
  -1   5   1       50.80       35.10      3.70 o 
   0   5   1        0.00        0.65      0.24 o 
   1   5   1       38.25       34.01      0.91 o 
   2   5   1      288.67      221.25      2.29 o 
   3   5   1       32.13       26.92      0.96 o 
   4   5   1        9.42        9.99      0.75 o 
   5   5   1        3.23        3.19      0.50 o 
  -8   6   1       22.15       19.30      1.07 o 
  -7   6   1        3.44        5.61      0.62 o 
  -6   6   1      251.50      249.98      2.82 o 
  -5   6   1      142.95      153.93      2.07 o 
  -4   6   1        0.41       -0.02      0.45 o 
  -3   6   1       44.54       44.31      1.06 o 
  -2   6   1       26.05       31.25      0.88 o 
  -1   6   1       15.62        5.58      0.39 o 
   0   6   1       31.33       34.35     10.34 o 
   1   6   1        6.09        4.74      0.40 o 
   2   6   1       16.11       20.94      1.00 o 
   3   6   1        8.69       12.56      0.92 o 
   4   6   1        0.00        0.60      0.53 o 
  -7   7   1        2.35        1.21      0.44 o 
  -6   7   1        3.64        3.78      0.55 o 
  -5   7   1       20.85       24.23      1.07 o 
  -4   7   1       63.31       76.25      1.57 o 
  -3   7   1      278.50      318.59      2.86 o 
  -2   7   1       13.98       16.89      0.78 o 
  -1   7   1       58.75       20.81      0.86 o 
   0   7   1       16.29       15.24      5.18 o 
   1   7   1       62.06       78.00      1.65 o 
   2   7   1       44.97       52.88      1.38 o 
   3   7   1       16.68       16.09      0.91 o 
   4   7   1        1.42        1.65      0.50 o 
  -6   8   1       10.52       10.63      0.83 o 
  -5   8   1        1.67        1.50      0.53 o 
  -4   8   1        6.74        7.13      0.59 o 
  -3   8   1        3.20        3.33      0.49 o 
  -2   8   1        0.02       -0.36      0.73 o 
  -1   8   1        0.65        0.73      0.50 o 
   0   8   1        2.25        2.59      0.69 o 
   1   8   1        0.79        0.53      0.55 o 
   2   8   1        0.00        0.25      0.71 o 
  -6   9   1        0.39        1.14      0.45 o 
  -5   9   1       16.68       19.10      1.11 o 
  -4   9   1       34.21       40.86      1.31 o 
  -3   9   1       21.08       26.91      1.08 o 
  -2   9   1       40.41       43.67      1.33 o 
  -1   9   1       29.25       14.86      0.96 o 
   0   9   1       48.93       43.85     21.31 o 
   1   9   1        3.56        4.73      0.61 o 
  -4  10   1        2.90        2.72      0.53 o 
  -3  10   1       23.09       13.28      1.00 o 
  -2  10   1       14.13       12.33      0.97 o 
  -1  10   1        7.37        5.17      0.57 o 
   0 -10   2       40.75       38.49     14.56 o 
   1 -10   2        0.15        0.04      0.73 o 
   2 -10   2        0.00       -0.46      0.74 o 
   3 -10   2      109.80       54.64      1.63 o 
  -2  -9   2        9.66       11.65      0.99 o 
  -1  -9   2        5.49        4.77      0.57 o 
   0  -9   2       13.24       10.34      4.42 o 
   1  -9   2        6.76        6.67      0.65 o 
   2  -9   2      195.83      224.92      2.81 o 
   3  -9   2      307.48      373.12      3.69 o 
   4  -9   2        4.80        4.09      0.50 o 
   5  -9   2        6.83        9.82      0.84 o 
  -3  -8   2      100.98      125.11      2.30 o 
  -2  -8   2       52.82       55.23      1.47 o 
  -1  -8   2       62.11       74.47      1.72 o 
   0  -8   2       15.23       14.59      3.19 o 
   1  -8   2       51.29       41.92      1.26 o 
   2  -8   2      153.39      127.29      2.05 o 
   3  -8   2       78.83       79.15      1.68 o 
   4  -8   2        0.04        0.58      0.47 o 
   5  -8   2        2.23        2.73      0.48 o 
   6  -8   2        0.29       -0.40      0.65 o 
  -4  -7   2        3.72        4.04      0.51 o 
  -3  -7   2      297.15      307.25      3.22 o 
  -2  -7   2      157.71      182.94      2.42 o 
  -1  -7   2        0.57        0.89      0.35 o 
   0  -7   2        1.52        1.95      0.28 o 
   1  -7   2        2.38        2.93      0.37 o 
   2  -7   2        0.89        0.82      0.31 o 
   3  -7   2       24.34       27.89      0.94 o 
   4  -7   2        0.77        1.10      0.46 o 
   5  -7   2       31.78       33.19      1.25 o 
   6  -7   2        2.90        3.70      0.48 o 
  -5  -6   2       93.40      105.01      2.05 o 
  -4  -6   2       15.16       16.14      0.89 o 
  -3  -6   2      271.32      297.82      2.95 o 
  -2  -6   2        2.55        1.68      0.35 o 
  -1  -6   2       42.06       50.61      1.12 o 
   0  -6   2        4.28        5.47      0.31 o 
   1  -6   2       45.49       50.99      1.09 o 
   2  -6   2        0.77        1.04      0.30 o 
   3  -6   2       13.02       13.16      0.67 o 
   4  -6   2        0.05       -0.36      0.44 o 
   5  -6   2        0.04        0.29      0.62 o 
   6  -6   2        2.92        2.20      0.55 o 
   7  -6   2       19.68       20.03      1.13 o 
  -6  -5   2        1.10        1.07      0.47 o 
  -5  -5   2       14.96       14.39      1.01 o 
  -4  -5   2       12.14       12.29      0.87 o 
  -3  -5   2        4.82        3.07      0.35 o 
  -2  -5   2       23.74       28.79      0.85 o 
  -1  -5   2      124.94      146.05      8.10 o 
   0  -5   2        0.34       -0.30      0.30 o 
   1  -5   2      160.90      177.50     14.32 o 
   2  -5   2       16.41       13.34      1.78 o 
   3  -5   2      159.89      193.80      2.83 o 
   4  -5   2       44.42       49.68      1.14 o 
   5  -5   2        6.28        7.32      0.52 o 
   6  -5   2        3.83        2.80      0.55 o 
   7  -5   2       30.59       31.91      1.27 o 
  -7  -4   2        6.54        5.47      0.57 o 
  -6  -4   2        0.00        0.17      0.74 o 
  -5  -4   2        2.81        2.99      0.51 o 
  -4  -4   2        5.90        7.01      0.57 o 
  -3  -4   2        0.30        0.45      0.35 o 
  -2  -4   2       53.61       60.98      1.54 o 
  -1  -4   2       35.65       36.01      0.65 o 
   0  -4   2       84.91       88.55     14.67 o 
   1  -4   2      351.08      351.86     47.54 o 
   2  -4   2      230.75      272.46     11.72 o 
   3  -4   2       88.81       88.85      4.22 o 
   4  -4   2       44.71       49.83      1.11 o 
   5  -4   2      593.84      598.26      7.92 o 
   6  -4   2      303.98      276.52      3.01 o 
   7  -4   2       67.96       59.85      1.61 o 
  -7  -3   2        1.83        1.81      0.47 o 
  -6  -3   2        0.19        0.25      0.69 o 
  -5  -3   2        1.67        1.40      0.31 o 
  -4  -3   2       11.27       11.73      0.62 o 
  -3  -3   2      103.82      129.44      1.07 o 
  -2  -3   2       61.29       79.52      1.13 o 
  -1  -3   2      109.26      125.08      2.13 o 
   0  -3   2       13.70       13.31      5.89 o 
   1  -3   2        3.06        5.98      0.28 o 
   2  -3   2       68.97       73.31      0.73 o 
   3  -3   2       58.89       56.98      0.72 o 
   4  -3   2      201.13      206.29      2.06 o 
   5  -3   2      820.88      770.52      8.84 o 
   6  -3   2        3.44        3.04      0.50 o 
   7  -3   2        4.87        6.01      0.52 o 
  -7  -2   2        5.94        5.96      0.60 o 
  -6  -2   2       55.56       51.51      1.40 o 
  -5  -2   2        0.77        0.52      0.31 o 
  -4  -2   2        1.92        3.65      0.22 o 
  -3  -2   2       67.79       83.14      2.49 o 
  -2  -2   2        1.06        2.12      0.17 o 
  -1  -2   2      796.54      788.95     64.20 o 
   0  -2   2     6438.09     6742.44     36.32 o 
   1  -2   2       22.45       18.09      0.52 o 
   2  -2   2      297.54      319.14      2.78 o 
   3  -2   2      102.84      104.86      4.54 o 
   4  -2   2        8.97        9.02      0.56 o 
   5  -2   2       44.34       41.66      1.11 o 
   6  -2   2        0.30        0.76      0.43 o 
   7  -2   2       55.11       58.48      1.55 o 
  -8  -1   2       35.21       36.12      1.38 o 
  -7  -1   2       19.78       19.58      1.07 o 
  -6  -1   2       15.54       15.87      0.79 o 
  -5  -1   2        4.40        4.40      0.35 o 
  -4  -1   2      187.65      208.29      2.58 o 
  -3  -1   2       47.27       49.44      1.45 o 
  -2  -1   2     1178.20     1234.41     10.45 o 
  -1  -1   2     4954.36     4966.07    235.11 o 
   0  -1   2     7051.39     7034.35     87.78 o 
   1  -1   2       13.85       12.47      1.37 o 
   2  -1   2        7.27        8.21      0.30 o 
   3  -1   2       45.07       52.15      5.07 o 
   4  -1   2        0.48        0.50      0.28 o 
   5  -1   2       28.16       24.45      0.91 o 
   6  -1   2       16.74       15.86      0.88 o 
   7  -1   2       10.45       12.62      0.95 o 
  -8   0   2       10.42        9.57      0.84 o 
  -7   0   2       20.02       17.48      0.96 o 
  -6   0   2      390.48      377.64      4.38 o 
  -5   0   2      701.25      661.33      7.28 o 
  -4   0   2        4.03        4.77      0.23 o 
  -3   0   2        1.73        1.73      0.32 o 
  -2   0   2       12.12        8.58      0.64 o 
  -1   0   2      481.06      472.37     17.26 o 
   0   0   2      464.53      471.61      5.41 o 
   1   0   2        0.01       -0.07      0.18 o 
   2   0   2      765.64      750.37     51.15 o 
   3   0   2      155.78      149.50     19.17 o 
   4   0   2       15.75       17.24      0.69 o 
   5   0   2       12.94       12.67      0.72 o 
   6   0   2        2.42        2.41      0.52 o 
   7   0   2        2.06        2.12      0.45 o 
  -8   1   2      105.66       94.53      1.93 o 
  -7   1   2       16.55       14.12      0.89 o 
  -6   1   2     1129.87     1064.58     10.20 o 
  -5   1   2       90.65       93.49      1.40 o 
  -4   1   2      307.64      107.52    146.46 o 
  -3   1   2      152.46      145.52      4.28 o 
  -2   1   2     1089.80      920.13    186.67 o 
  -1   1   2      240.42      185.23     10.55 o 
   0   1   2       38.39       29.31      3.20 o 
   1   1   2       99.21       87.23     10.93 o 
   2   1   2        0.01        0.24      0.18 o 
   3   1   2        8.69        8.14      0.59 o 
   4   1   2        0.69        0.44      0.40 o 
   5   1   2        0.01       -0.28      0.60 o 
   6   1   2        0.10        0.59      0.50 o 
   7   1   2        9.93        7.93      0.61 o 
  -8   2   2       65.89       56.52      1.54 o 
  -7   2   2        7.07        6.33      0.51 o 
  -6   2   2        3.77        3.08      0.35 o 
  -5   2   2        8.22        8.76      0.57 o 
  -4   2   2      231.31      109.58     99.72 o 
  -3   2   2       97.80       70.91     39.64 o 
  -2   2   2      321.61      109.63    151.75 o 
  -1   2   2      275.72      160.71      4.61 o 
   0   2   2      299.69      220.09     61.22 o 
   1   2   2      323.34      259.66    104.25 o 
   2   2   2       18.48       11.74      0.91 o 
   3   2   2      117.78      130.87      1.63 o 
   4   2   2        8.07        9.12      0.64 o 
   5   2   2        8.50       10.50      0.86 o 
   6   2   2       11.19       14.29      0.94 o 
  -8   3   2       18.37       20.53      1.02 o 
  -7   3   2        7.71        6.42      0.52 o 
  -6   3   2        7.13        7.87      0.60 o 
  -5   3   2        6.75        6.88      0.55 o 
  -4   3   2        2.48        2.05      0.98 o 
  -3   3   2       14.52        9.58      6.60 o 
  -2   3   2      100.07       72.47     39.50 o 
  -1   3   2        0.23        0.59      0.21 o 
   0   3   2      124.75      114.42     33.42 o 
   1   3   2       55.12       53.51     11.47 o 
   2   3   2      238.59      213.15     19.33 o 
   3   3   2      229.53      200.51      2.15 o 
   4   3   2       79.84       65.91      1.47 o 
   5   3   2       39.11       41.59      1.33 o 
   6   3   2        2.38        1.55      0.43 o 
  -8   4   2        1.21        1.79      0.44 o 
  -7   4   2        0.07        0.49      0.59 o 
  -6   4   2        1.85        2.24      0.35 o 
  -5   4   2        7.26        7.34      0.55 o 
  -4   4   2        0.52        0.30      0.25 o 
  -3   4   2       34.75       23.69     14.81 o 
  -2   4   2        5.68        3.11      1.05 o 
  -1   4   2        2.05        1.97      0.21 o 
   0   4   2       28.51       29.48      8.62 o 
   1   4   2       29.16       22.05      4.99 o 
   2   4   2      668.01      516.02      4.73 o 
   3   4   2       46.50       56.63      1.28 o 
   4   4   2       47.64       50.13      1.39 o 
   5   4   2       51.92       54.09      1.54 o 
  -8   5   2        1.55        0.90      0.61 o 
  -7   5   2       12.87       12.47      0.95 o 
  -6   5   2        0.55       -0.13      0.62 o 
  -5   5   2        4.25        4.31      0.36 o 
  -4   5   2       21.66       26.09      0.80 o 
  -3   5   2      184.56      143.02     74.41 o 
  -2   5   2        6.86        6.33      2.84 o 
  -1   5   2      125.30       76.30     24.11 o 
   0   5   2      110.86      113.49     34.44 o 
   1   5   2        3.59        4.01      0.36 o 
   2   5   2      327.50      243.40      2.51 o 
   3   5   2        8.37       10.19      0.86 o 
   4   5   2       16.62       19.22      0.96 o 
   5   5   2       34.00       44.88      1.50 o 
  -8   6   2       11.58       11.55      0.94 o 
  -7   6   2       32.49       31.99      1.29 o 
  -6   6   2        4.18        6.68      0.52 o 
  -5   6   2      146.81      161.95      2.13 o 
  -4   6   2      160.20      179.20      2.10 o 
  -3   6   2     1056.02     1251.43     10.55 o 
  -2   6   2        3.07        2.93      0.31 o 
  -1   6   2       19.76       10.53      0.64 o 
   0   6   2       28.17       18.81      7.20 o 
   1   6   2        8.29       14.01      0.73 o 
   2   6   2        4.53        7.86      0.57 o 
   3   6   2       37.73       45.03      1.35 o 
   4   6   2       28.08       40.49      1.38 o 
  -7   7   2        1.62        2.66      0.47 o 
  -6   7   2        2.34        2.13      0.54 o 
  -5   7   2        3.04        2.01      0.50 o 
  -4   7   2      239.10      285.95      2.87 o 
  -3   7   2       32.55       38.89      1.10 o 
  -2   7   2       31.61       35.97      1.05 o 
  -1   7   2       85.52       50.07      1.26 o 
   0   7   2       92.13       52.54     19.03 o 
   1   7   2        0.00       -0.37      0.71 o 
   2   7   2        1.59        2.56      0.42 o 
   3   7   2        0.17        0.94      0.66 o 
  -6   8   2        4.55        5.29      0.53 o 
  -5   8   2       84.52       90.88      1.89 o 
  -4   8   2        9.48        8.46      0.74 o 
  -3   8   2        6.52        5.82      0.54 o 
  -2   8   2       17.55       13.70      0.94 o 
  -1   8   2       34.53       21.96      1.09 o 
   0   8   2        0.26        0.47      0.50 o 
   1   8   2       10.62       10.03      0.78 o 
   2   8   2        7.66       13.26      1.03 o 
  -5   9   2        0.04       -0.69      0.69 o 
  -4   9   2        1.82        0.75      0.67 o 
  -3   9   2       14.54       19.65      0.98 o 
  -2   9   2       10.55       11.37      0.82 o 
  -1   9   2        1.26        1.27      0.50 o 
   0   9   2        4.98        5.77      2.05 o 
   1 -10   3        1.07        1.06      0.75 o 
   2 -10   3       17.29       11.57      1.05 o 
  -2  -9   3        0.00       -0.12      0.70 o 
  -1  -9   3        0.17        0.25      0.66 o 
   0  -9   3        1.90        1.89      0.88 o 
   1  -9   3        4.16        3.46      0.47 o 
   2  -9   3       37.67       39.99      1.31 o 
   3  -9   3        3.17        0.43      0.73 o 
   4  -9   3        4.15        3.48      0.52 o 
  -3  -8   3       31.47       27.03      1.23 o 
  -2  -8   3       80.12       82.26      1.77 o 
  -1  -8   3        5.19        6.29      0.62 o 
   0  -8   3        0.29        0.10      0.49 o 
   1  -8   3       20.23       17.55      0.94 o 
   2  -8   3        6.04        4.02      0.55 o 
   3  -8   3       55.46       57.70      1.47 o 
   4  -8   3        2.44        2.92      0.42 o 
   5  -8   3      105.99      114.90      2.21 o 
  -4  -7   3       52.48       57.35      1.60 o 
  -3  -7   3       91.54      106.94      1.94 o 
  -2  -7   3       11.84       12.72      0.91 o 
  -1  -7   3        0.74        2.08      0.47 o 
   0  -7   3      219.28      194.96     49.41 o 
   1  -7   3       31.51       37.80      1.07 o 
   2  -7   3        1.02        1.27      0.35 o 
   3  -7   3        1.96        1.27      0.47 o 
   4  -7   3        3.51        4.18      0.55 o 
   5  -7   3        0.00       -0.48      0.74 o 
   6  -7   3        0.01        0.47      0.41 o 
  -5  -6   3        2.40        3.50      0.50 o 
  -4  -6   3        1.99        2.49      0.40 o 
  -3  -6   3      124.16      139.12      2.07 o 
  -2  -6   3       29.35       16.69      0.78 o 
  -1  -6   3      342.92      381.92      4.25 o 
   0  -6   3      224.32      218.93     23.90 o 
   1  -6   3       24.92       26.39      0.84 o 
   2  -6   3      166.31      190.66      2.13 o 
   3  -6   3       30.62       39.09      1.10 o 
   4  -6   3       53.96       55.26      1.36 o 
   5  -6   3        5.04        6.80      0.58 o 
   6  -6   3        0.43       -0.11      0.58 o 
  -6  -5   3       68.34       66.74      1.69 o 
  -5  -5   3       69.99       72.10      1.68 o 
  -4  -5   3        1.46        1.29      0.45 o 
  -3  -5   3       19.16       11.60      0.66 o 
  -2  -5   3        4.91        3.32      0.35 o 
  -1  -5   3       90.40       96.13      1.41 o 
   0  -5   3        0.74        0.91      0.43 o 
   1  -5   3       65.03       55.01      7.62 o 
   2  -5   3      125.12      158.38      1.81 o 
   3  -5   3      102.41      121.97      1.69 o 
   4  -5   3        7.73        8.66      0.63 o 
   5  -5   3        2.73        2.74      0.51 o 
   6  -5   3        5.35        4.99      0.65 o 
  -7  -4   3        1.73        1.04      0.45 o 
  -6  -4   3       62.12       54.40      1.54 o 
  -5  -4   3        9.39        8.99      0.81 o 
  -4  -4   3       21.87       22.69      0.84 o 
  -3  -4   3      165.60      195.50      2.86 o 
  -2  -4   3        2.02        3.34      0.62 o 
  -1  -4   3       12.47       12.70      0.49 o 
   0  -4   3       67.02       51.91     31.72 o 
   1  -4   3       56.45       68.76      0.97 o 
   2  -4   3       75.49       87.63      2.32 o 
   3  -4   3       39.96       41.56      0.97 o 
   4  -4   3        0.67        0.47      0.43 o 
   5  -4   3       53.87       41.22      1.28 o 
   6  -4   3       18.71       18.26      1.06 o 
   7  -4   3       15.25       14.94      0.98 o 
  -7  -3   3        1.86        0.69      0.61 o 
  -6  -3   3        1.20        0.92      0.63 o 
  -5  -3   3       37.43       38.50      1.08 o 
  -4  -3   3       81.10       93.01      1.45 o 
  -3  -3   3      475.04      530.98      4.33 o 
  -2  -3   3        2.65        3.73      0.84 o 
  -1  -3   3        6.53        5.36      0.97 o 
   0  -3   3       18.79       18.95      0.59 o 
   1  -3   3       39.47       43.79      0.88 o 
   2  -3   3       76.19       85.80      0.85 o 
   3  -3   3        0.01        0.10      0.25 o 
   4  -3   3       11.92       13.06      0.69 o 
   5  -3   3        0.55        0.87      0.42 o 
   6  -3   3        0.30        0.55      0.52 o 
   7  -3   3       40.35       38.73      1.41 o 
  -7  -2   3       44.61       38.23      1.40 o 
  -6  -2   3        4.82        4.54      0.49 o 
  -5  -2   3      114.58      121.10      1.71 o 
  -4  -2   3       10.83        8.59      0.38 o 
  -3  -2   3        8.61        9.40      0.35 o 
  -2  -2   3       39.10       43.42      0.57 o 
  -1  -2   3      224.70      241.60      2.79 o 
   0  -2   3        4.65        4.49      0.26 o 
   1  -2   3       94.95       99.28      7.73 o 
   2  -2   3      239.86      254.12      4.84 o 
   3  -2   3        0.37       -0.05      0.44 o 
   4  -2   3      204.55      203.36      2.17 o 
   5  -2   3        2.68        1.47      0.46 o 
   6  -2   3       57.38       49.36      1.47 o 
   7  -2   3        6.58        8.53      0.81 o 
  -8  -1   3       30.25       30.68      1.24 o 
  -7  -1   3       16.21       15.74      0.96 o 
  -6  -1   3       35.85       34.35      1.03 o 
  -5  -1   3        6.96        6.66      0.56 o 
  -4  -1   3       61.98       64.03      0.77 o 
  -3  -1   3       36.36       41.51      0.78 o 
  -2  -1   3      304.24      311.29      2.63 o 
  -1  -1   3      100.70      111.21      3.39 o 
   0  -1   3      304.43      324.23      2.53 o 
   1  -1   3       60.38       60.15      2.44 o 
   2  -1   3      528.40      575.03      4.08 o 
   3  -1   3      150.46      153.95      1.21 o 
   4  -1   3        3.44        4.79      0.37 o 
   5  -1   3        7.19        4.56      0.49 o 
   6  -1   3       32.14       24.67      1.15 o 
   7  -1   3        0.58        1.36      0.45 o 
  -8   0   3       28.12       28.42      1.17 o 
  -7   0   3        6.82        6.79      0.54 o 
  -6   0   3       43.53       41.16      1.13 o 
  -5   0   3        3.06        2.36      0.31 o 
  -4   0   3       52.79       53.93      3.63 o 
  -3   0   3       60.02       68.09      0.71 o 
  -2   0   3       34.77       40.54      2.32 o 
  -1   0   3       10.55       11.94      0.50 o 
   0   0   3      193.17      207.18     10.03 o 
   1   0   3       20.78       22.76      1.62 o 
   2   0   3      217.10      200.74     27.95 o 
   3   0   3        5.37        4.95      0.29 o 
   4   0   3       42.31       34.84      0.99 o 
   5   0   3      135.70      101.71      1.85 o 
   6   0   3        0.35       -0.25      0.75 o 
  -8   1   3       36.23       30.45      1.21 o 
  -7   1   3        0.01       -0.64      0.64 o 
  -6   1   3      113.76      111.22      1.70 o 
  -5   1   3       93.64       93.31      1.40 o 
  -4   1   3      450.21      493.89      9.05 o 
  -3   1   3      966.43     1107.56     26.56 o 
  -2   1   3      193.11      135.37     40.14 o 
  -1   1   3      309.75      301.73     28.11 o 
   0   1   3       13.00       19.44      2.11 o 
   1   1   3      170.34      143.15     15.97 o 
   2   1   3       25.17       19.77      1.49 o 
   3   1   3        1.59        1.96      0.29 o 
   4   1   3       54.08       42.29      1.12 o 
   5   1   3       30.51       22.96      1.05 o 
   6   1   3        1.48        1.62      0.40 o 
  -8   2   3       14.45       13.40      1.06 o 
  -7   2   3        1.75        2.24      0.45 o 
  -6   2   3        2.12        0.30      0.48 o 
  -5   2   3       67.98       69.32      1.24 o 
  -4   2   3        2.21        2.92      1.57 o 
  -3   2   3       59.59       63.18     14.96 o 
  -2   2   3      109.46       82.72     31.02 o 
  -1   2   3      655.42      475.85     33.39 o 
   0   2   3      992.59      940.87    156.58 o 
   1   2   3        0.00       -0.25      0.25 o 
   2   2   3       10.84        9.89      0.99 o 
   3   2   3        7.87        6.63      0.54 o 
   4   2   3        5.73        5.28      0.48 o 
   5   2   3       22.00       23.14      1.14 o 
   6   2   3        4.44        6.14      0.58 o 
  -8   3   3       11.07       12.98      1.00 o 
  -7   3   3       12.19       12.33      0.82 o 
  -6   3   3       23.19       19.08      0.79 o 
  -5   3   3        0.63        0.19      0.39 o 
  -4   3   3        8.39        7.56      1.05 o 
  -3   3   3        6.65        4.50      2.64 o 
  -2   3   3       49.48       38.99     20.71 o 
  -1   3   3      731.58      520.83     80.53 o 
   0   3   3       14.12       11.92      2.85 o 
   1   3   3        0.01        1.64      0.25 o 
   2   3   3      484.21      491.76      4.57 o 
   3   3   3      138.09      147.86      1.97 o 
   4   3   3        8.13        9.70      0.82 o 
   5   3   3       21.91       28.26      1.21 o 
  -8   4   3        6.49        4.81      0.51 o 
  -7   4   3       70.27       64.98      1.54 o 
  -6   4   3      390.67      368.43      4.44 o 
  -5   4   3       15.54       13.22      0.65 o 
  -4   4   3       80.45       88.88      1.37 o 
  -3   4   3       47.57       27.78     14.57 o 
  -2   4   3       60.89       69.72      5.80 o 
  -1   4   3       49.06       49.56     15.63 o 
   0   4   3        6.09        6.46      1.70 o 
   1   4   3      297.68      306.32      3.63 o 
   2   4   3      165.85      200.29      2.23 o 
   3   4   3        4.80        6.57      0.52 o 
   4   4   3       17.39       17.10      1.04 o 
   5   4   3        0.01        0.31      0.63 o 
  -8   5   3       30.50       27.11      1.15 o 
  -7   5   3        5.66        2.67      0.57 o 
  -6   5   3       73.12       72.45      1.56 o 
  -5   5   3       15.42       16.06      0.75 o 
  -4   5   3      224.66      255.11      2.40 o 
  -3   5   3      274.72      303.86      2.50 o 
  -2   5   3        6.33        6.30      0.51 o 
  -1   5   3       27.96       15.02      0.71 o 
   0   5   3       19.30       22.23      5.10 o 
   1   5   3       70.95       99.34      1.60 o 
   2   5   3        1.98        1.78      0.47 o 
   3   5   3       64.42       82.70      1.69 o 
   4   5   3        0.54        0.11      0.59 o 
  -8   6   3       26.67       30.65      1.29 o 
  -7   6   3        4.85        4.06      0.62 o 
  -6   6   3        6.67        6.90      0.57 o 
  -5   6   3        8.33        7.62      0.73 o 
  -4   6   3       64.03       74.19      1.44 o 
  -3   6   3       70.87       79.23      1.44 o 
  -2   6   3        2.22        2.15      0.32 o 
  -1   6   3       14.96       10.83      0.69 o 
   0   6   3        0.45        0.26      0.39 o 
   1   6   3       19.69       17.42      0.97 o 
   2   6   3        0.05        0.06      0.49 o 
   3   6   3        0.43        1.85      0.48 o 
  -7   7   3       18.87       20.15      1.05 o 
  -6   7   3       18.47       16.25      1.05 o 
  -5   7   3        0.51        0.34      0.67 o 
  -4   7   3        0.01       -0.29      0.62 o 
  -3   7   3       10.87       10.11      0.83 o 
  -2   7   3        0.46       -0.16      0.68 o 
  -1   7   3       40.68       25.86      1.10 o 
   0   7   3        7.59        8.76      3.59 o 
   1   7   3        7.62        9.11      0.76 o 
   2   7   3       28.22       45.29      1.49 o 
  -6   8   3       18.28       23.16      1.13 o 
  -5   8   3       30.05       28.16      1.31 o 
  -4   8   3       29.94       33.73      1.18 o 
  -3   8   3       15.32       15.88      0.90 o 
  -2   8   3        6.63        4.93      0.47 o 
  -1   8   3        5.22        3.39      0.43 o 
   0   8   3        3.39        4.88      2.46 o 
   1   8   3       15.61       21.96      1.15 o 
  -5   9   3       10.50       10.02      0.92 o 
  -4   9   3        6.73        6.08      0.55 o 
  -3   9   3       70.68       47.90      1.51 o 
  -2   9   3        5.85        1.52      0.51 o 
  -1   9   3       13.48        8.37      0.65 o 
  -2  -9   4       17.14       20.28      1.18 o 
  -1  -9   4       13.89       15.21      1.06 o 
   0  -9   4       12.06        9.29      4.23 o 
   1  -9   4        2.07        1.27      0.54 o 
   2  -9   4        9.16        4.99      0.61 o 
   3  -9   4        2.24        1.35      0.49 o 
  -3  -8   4      152.57      161.60      2.61 o 
  -2  -8   4        4.42        3.49      0.47 o 
  -1  -8   4        2.92        2.92      0.43 o 
   0  -8   4       16.04       14.90      6.77 o 
   1  -8   4        0.00        0.47      0.33 o 
   2  -8   4        0.68        0.29      0.56 o 
   3  -8   4        0.00        0.41      0.51 o 
   4  -8   4        0.01        0.40      0.54 o 
   5  -8   4        1.96        1.65      0.44 o 
  -4  -7   4       33.13       37.92      1.35 o 
  -3  -7   4       64.88       64.95      1.56 o 
  -2  -7   4        0.54        1.10      0.48 o 
  -1  -7   4        0.57       -0.17      0.67 o 
   0  -7   4        0.02       -0.49      0.49 o 
   1  -7   4        1.19        1.59      0.46 o 
   2  -7   4        0.00        0.39      0.46 o 
   3  -7   4       17.45       22.35      1.06 o 
   4  -7   4        0.01       -0.69      0.78 o 
   5  -7   4       17.14       15.73      1.02 o 
  -5  -6   4        3.43        3.67      0.49 o 
  -4  -6   4        1.98        1.96      0.39 o 
  -3  -6   4       23.07       26.50      1.08 o 
  -2  -6   4        0.02        0.26      0.46 o 
  -1  -6   4       59.52       63.70      1.34 o 
   0  -6   4       25.40       19.21      7.98 o 
   1  -6   4        9.17        7.16      0.60 o 
   2  -6   4        2.82        4.07      0.38 o 
   3  -6   4       10.73       10.39      0.83 o 
   4  -6   4        1.45        1.56      0.48 o 
   5  -6   4       69.84       75.07      1.84 o 
   6  -6   4        5.00        3.63      0.55 o 
  -6  -5   4        1.98        1.87      0.45 o 
  -5  -5   4        5.57        5.12      0.56 o 
  -4  -5   4        4.85        4.50      0.50 o 
  -3  -5   4        0.70        0.03      0.42 o 
  -2  -5   4       30.40       34.10      0.98 o 
  -1  -5   4        3.19        2.70      0.37 o 
   0  -5   4       17.27       22.14      0.58 o 
   1  -5   4      193.54      228.88      3.14 o 
   2  -5   4       64.82       76.80      1.37 o 
   3  -5   4      109.35      115.60      1.77 o 
   4  -5   4       51.46       52.00      1.38 o 
   5  -5   4      613.24      602.40      6.43 o 
   6  -5   4       18.89       16.98      1.01 o 
  -7  -4   4        2.30        0.94      0.69 o 
  -6  -4   4        6.45        6.15      0.62 o 
  -5  -4   4        0.78        0.78      0.46 o 
  -4  -4   4       18.45       16.62      0.77 o 
  -3  -4   4      162.38      183.32      2.86 o 
  -2  -4   4        1.05        0.97      0.29 o 
  -1  -4   4        0.87        0.99      0.22 o 
   0  -4   4      237.03      280.16      3.91 o 
   1  -4   4        1.30        0.53      0.27 o 
   2  -4   4        8.18        8.03      0.55 o 
   3  -4   4        1.49        1.67      0.32 o 
   4  -4   4      434.27      414.39      4.84 o 
   5  -4   4      121.56      123.21      2.11 o 
   6  -4   4       20.90       18.11      1.02 o 
  -7  -3   4        1.12        1.01      0.43 o 
  -6  -3   4       28.81       29.19      1.18 o 
  -5  -3   4       17.86       17.86      0.84 o 
  -4  -3   4       24.30       29.31      0.89 o 
  -3  -3   4       92.04       95.01      0.98 o 
  -2  -3   4       52.07       56.20      0.74 o 
  -1  -3   4     3000.75     3239.80    201.16 o 
   0  -3   4     1824.46     2064.16     51.69 o 
   1  -3   4      255.73      271.73     11.13 o 
   2  -3   4       36.19       37.02      0.73 o 
   3  -3   4       30.78       35.58      0.97 o 
   4  -3   4        6.59        5.30      0.40 o 
   5  -3   4       16.40       12.36      0.90 o 
   6  -3   4       12.99       13.33      0.96 o 
  -7  -2   4        2.48        1.16      0.84 o 
  -6  -2   4      222.97      224.06      2.62 o 
  -5  -2   4       63.29       65.83      1.31 o 
  -4  -2   4       87.23       93.68      1.41 o 
  -3  -2   4       56.02       69.89      4.64 o 
  -2  -2   4        0.12        0.26      0.25 o 
  -1  -2   4      967.84     1064.71     62.30 o 
   0  -2   4        2.64        3.28      0.33 o 
   1  -2   4       53.21       54.53      2.08 o 
   2  -2   4      458.11      501.30      4.26 o 
   3  -2   4       16.62       18.50      0.74 o 
   4  -2   4       37.07       37.92      1.07 o 
   5  -2   4        0.57        0.95      0.45 o 
   6  -2   4       21.34       19.22      1.00 o 
  -8  -1   4       14.97       11.95      0.95 o 
  -7  -1   4       35.02       33.36      1.26 o 
  -6  -1   4      691.13      666.82      8.57 o 
  -5  -1   4       60.54       63.23      1.26 o 
  -4  -1   4       10.12        8.18      0.45 o 
  -3  -1   4      214.83      233.34      1.91 o 
  -2  -1   4       15.93       15.30      0.53 o 
  -1  -1   4        0.70        0.63      0.28 o 
   0  -1   4       22.83       25.79      1.22 o 
   1  -1   4       29.61       37.33      1.42 o 
   2  -1   4       52.95       59.39      0.76 o 
   3  -1   4        1.96        2.10      0.29 o 
   4  -1   4        1.28        0.65      0.35 o 
   5  -1   4        0.02       -0.68      0.68 o 
   6  -1   4        0.34       -0.11      0.60 o 
  -8   0   4      151.86      141.89      2.39 o 
  -7   0   4      123.25      110.80      1.98 o 
  -6   0   4      402.13      394.69      4.55 o 
  -5   0   4        0.13       -0.39      0.39 o 
  -4   0   4        5.88        4.62      0.31 o 
  -3   0   4       71.25       79.66      1.89 o 
  -2   0   4       52.00       56.32      1.98 o 
  -1   0   4       17.64       17.70      2.09 o 
   0   0   4       29.18       32.13      1.64 o 
   1   0   4        0.00       -0.02      0.27 o 
   2   0   4       35.53       29.76      2.86 o 
   3   0   4        7.99        8.20      0.56 o 
   4   0   4       10.04        7.97      0.54 o 
   5   0   4        8.35        9.66      0.89 o 
   6   0   4        0.01        0.62      0.57 o 
  -8   1   4        9.98       10.81      0.85 o 
  -7   1   4        8.23        7.29      0.55 o 
  -6   1   4       64.43       67.78      1.38 o 
  -5   1   4        0.35        0.92      0.27 o 
  -4   1   4      259.95      295.79      2.63 o 
  -3   1   4       67.94       80.72      2.78 o 
  -2   1   4      224.92      227.48      6.81 o 
  -1   1   4      223.10      180.27     36.91 o 
   0   1   4       45.44       39.33      6.12 o 
   1   1   4       82.30       81.81     11.42 o 
   2   1   4        5.47        6.54      0.53 o 
   3   1   4        5.23        5.78      0.54 o 
   4   1   4       48.16       37.71      1.20 o 
   5   1   4        0.61       -0.31      0.84 o 
  -8   2   4       27.56       25.76      1.12 o 
  -7   2   4        0.04       -0.27      0.63 o 
  -6   2   4        7.79        6.39      0.42 o 
  -5   2   4        4.06        3.36      0.32 o 
  -4   2   4       38.47       30.88     10.41 o 
  -3   2   4       16.75       13.70      1.65 o 
  -2   2   4      114.05       91.69      9.22 o 
  -1   2   4       14.11       14.88      3.44 o 
   0   2   4      141.33      138.65     33.27 o 
   1   2   4        4.26        3.72      0.47 o 
   2   2   4      441.80      447.89      4.47 o 
   3   2   4       54.50       64.24      1.37 o 
   4   2   4       54.35       57.23      1.50 o 
   5   2   4        3.00        2.13      0.44 o 
  -8   3   4       12.77        9.45      0.83 o 
  -7   3   4       10.99        8.98      0.81 o 
  -6   3   4       26.97       26.84      0.95 o 
  -5   3   4       31.28       32.56      0.92 o 
  -4   3   4       26.77       27.19      0.81 o 
  -3   3   4       33.06       32.93      2.09 o 
  -2   3   4        4.03        6.15      1.25 o 
  -1   3   4       19.85       18.74      7.49 o 
   0   3   4       63.49       55.42     22.03 o 
   1   3   4      327.11      308.08      3.63 o 
   2   3   4      507.57      616.98      7.77 o 
   3   3   4       18.87       21.13      1.00 o 
   4   3   4        1.04        0.18      0.77 o 
   5   3   4       55.70       69.18      1.79 o 
  -8   4   4       13.07       14.67      0.94 o 
  -7   4   4        0.36       -0.36      0.74 o 
  -6   4   4       38.09       42.54      1.24 o 
  -5   4   4       47.53       51.75      1.19 o 
  -4   4   4      340.61      372.68      4.01 o 
  -3   4   4      703.60      725.16      7.58 o 
  -2   4   4       98.77       99.84      1.43 o 
  -1   4   4       75.25       33.44      0.91 o 
   0   4   4       43.83       33.46     13.00 o 
   1   4   4       18.63       21.21      0.86 o 
   2   4   4        2.07        1.31      0.47 o 
   3   4   4        0.25        0.68      0.36 o 
   4   4   4      104.87      118.69      2.20 o 
  -8   5   4        0.07       -0.03      0.66 o 
  -7   5   4       11.75       10.22      0.94 o 
  -6   5   4       20.02       20.98      0.99 o 
  -5   5   4        7.40        7.68      0.57 o 
  -4   5   4      506.94      572.80      5.25 o 
  -3   5   4      128.92      142.87      1.84 o 
  -2   5   4        9.56       10.53      0.64 o 
  -1   5   4      116.98       47.01      1.14 o 
   0   5   4       25.80       14.17      6.20 o 
   1   5   4       20.68       26.83      1.09 o 
   2   5   4       21.38       17.91      0.91 o 
   3   5   4       12.41       16.96      0.92 o 
  -7   6   4        6.56        8.47      0.81 o 
  -6   6   4       35.89       35.03      1.27 o 
  -5   6   4        0.00        0.65      0.42 o 
  -4   6   4       74.75       90.54      1.66 o 
  -3   6   4       11.37       11.71      0.71 o 
  -2   6   4        2.72        1.84      0.37 o 
  -1   6   4       77.77       34.97      1.19 o 
   0   6   4        7.68        5.13      2.07 o 
   1   6   4        0.05        0.36      0.34 o 
   2   6   4        0.04       -0.10      0.57 o 
   3   6   4        2.01        2.13      0.54 o 
  -7   7   4       19.33       20.69      1.05 o 
  -6   7   4       30.72       33.36      1.38 o 
  -5   7   4       26.65       24.93      1.11 o 
  -4   7   4       36.61       46.72      1.38 o 
  -3   7   4       15.33       16.71      0.97 o 
  -2   7   4       19.07       15.23      0.92 o 
  -1   7   4       25.88       15.95      0.87 o 
   0   7   4        1.46        0.85      0.31 o 
   1   7   4       53.24       66.69      1.72 o 
   2   7   4       27.78       47.14      1.56 o 
  -6   8   4       36.92       43.33      1.47 o 
  -5   8   4       18.46       22.50      1.07 o 
  -4   8   4       32.34       37.92      1.27 o 
  -3   8   4        0.35        0.34      0.55 o 
  -2   8   4       20.31       25.84      1.08 o 
  -1   8   4        1.98        0.04      0.75 o 
   0   8   4        0.20       -0.08      0.58 o 
  -4   9   4        9.52        9.78      0.91 o 
  -3   9   4       12.43        6.89      0.62 o 
  -2   9   4        3.13        2.64      0.55 o 
  -1  -9   5        3.28        4.37      0.61 o 
   0  -9   5       34.02       27.67     10.22 o 
   1  -9   5        0.33        0.99      0.49 o 
   2  -9   5        2.10        1.48      0.52 o 
  -3  -8   5        3.57        3.10      0.56 o 
  -2  -8   5        3.85        3.34      0.58 o 
  -1  -8   5      105.37      113.46      2.06 o 
   0  -8   5       60.01       50.05     20.02 o 
   1  -8   5        0.26        0.64      0.52 o 
   2  -8   5        3.27        3.17      0.46 o 
   3  -8   5        1.31        0.08      0.74 o 
   4  -8   5        2.94        2.84      0.52 o 
  -4  -7   5       13.57       13.87      0.98 o 
  -3  -7   5       75.79       81.32      1.78 o 
  -2  -7   5        0.49        0.35      0.51 o 
  -1  -7   5       74.25       78.26      1.70 o 
   0  -7   5       21.90       20.87      4.04 o 
   1  -7   5       13.96       13.09      0.97 o 
   2  -7   5      151.19      173.17      2.40 o 
   3  -7   5       13.44       16.81      0.93 o 
   4  -7   5        8.40        8.38      0.60 o 
  -5  -6   5       36.40       39.54      1.39 o 
  -4  -6   5       14.68       17.85      0.98 o 
  -3  -6   5       97.26      106.34      1.91 o 
  -2  -6   5        0.77        0.50      0.65 o 
  -1  -6   5       76.00       81.49      1.55 o 
   0  -6   5        0.24        0.42      0.38 o 
   1  -6   5        4.97        5.69      0.45 o 
   2  -6   5       18.61       23.03      1.02 o 
   3  -6   5        0.04        0.28      0.69 o 
   4  -6   5       32.75       35.17      1.26 o 
   5  -6   5       26.99       29.25      1.27 o 
  -6  -5   5        4.31        4.40      0.51 o 
  -5  -5   5        8.13       10.10      0.87 o 
  -4  -5   5       86.67       88.94      1.77 o 
  -3  -5   5       35.64       32.24      1.03 o 
  -2  -5   5       14.16        9.82      0.69 o 
  -1  -5   5       52.12       55.63      1.23 o 
   0  -5   5       61.71       68.29      2.49 o 
   1  -5   5       31.52       36.01      1.02 o 
   2  -5   5        1.14        2.10      0.33 o 
   3  -5   5        4.62        4.58      0.54 o 
   4  -5   5        4.00        4.64      0.56 o 
   5  -5   5        9.84       10.17      0.86 o 
  -7  -4   5       27.79       27.79      1.22 o 
  -6  -4   5        6.19        6.71      0.64 o 
  -5  -4   5       79.48       77.65      1.69 o 
  -4  -4   5       45.23       43.37      1.15 o 
  -3  -4   5      161.15      174.41      2.06 o 
  -2  -4   5       49.73       53.39      1.16 o 
  -1  -4   5        8.39        6.99      0.59 o 
   0  -4   5       18.86       21.22      0.58 o 
   1  -4   5        2.71        3.62      0.34 o 
   2  -4   5       24.05       27.01      0.91 o 
   3  -4   5        1.81        1.92      0.34 o 
   4  -4   5        0.09        0.73      0.65 o 
   5  -4   5       13.60       13.82      1.08 o 
  -7  -3   5        0.09        0.15      0.55 o 
  -6  -3   5       21.84       18.82      1.07 o 
  -5  -3   5        1.38        1.71      0.44 o 
  -4  -3   5        7.57        8.30      0.62 o 
  -3  -3   5       77.15       82.52      1.36 o 
  -2  -3   5       20.99       21.54      0.76 o 
  -1  -3   5       83.83       80.91      6.50 o 
   0  -3   5      125.71      134.31      4.75 o 
   1  -3   5       48.38       50.16      1.08 o 
   2  -3   5      309.71      340.15      3.93 o 
   3  -3   5        0.75        0.30      0.32 o 
   4  -3   5       60.43       48.39      1.37 o 
   5  -3   5        2.30        2.26      0.60 o 
  -7  -2   5        4.89        3.73      0.61 o 
  -6  -2   5        3.14        2.83      0.50 o 
  -5  -2   5        0.02        0.58      0.43 o 
  -4  -2   5        0.43        0.07      0.41 o 
  -3  -2   5        0.23        0.37      0.25 o 
  -2  -2   5       21.07       20.77      0.79 o 
  -1  -2   5        0.16       -0.10      0.49 o 
   0  -2   5       65.44       70.59      3.48 o 
   1  -2   5       13.35       15.08      0.67 o 
   2  -2   5       80.84       92.38      1.47 o 
   3  -2   5        5.31        6.01      0.58 o 
   4  -2   5        0.80        1.73      0.47 o 
   5  -2   5       37.07       31.44      1.34 o 
  -8  -1   5        0.05       -0.43      0.56 o 
  -7  -1   5        2.75        0.98      0.88 o 
  -6  -1   5        1.75        1.55      0.42 o 
  -5  -1   5       12.26       12.60      0.67 o 
  -4  -1   5       45.60       50.40      1.08 o 
  -3  -1   5       61.49       77.81      1.85 o 
  -2  -1   5       30.45       28.02      0.97 o 
  -1  -1   5       39.70       41.60      2.87 o 
   0  -1   5       55.11       56.27      6.18 o 
   1  -1   5        9.84       11.36      0.45 o 
   2  -1   5       37.09       36.78      0.97 o 
   3  -1   5        1.14        1.21      0.32 o 
   4  -1   5      154.46      128.12      2.09 o 
   5  -1   5       61.48       52.99      1.55 o 
  -8   0   5       31.32       28.48      1.20 o 
  -7   0   5        5.23        4.96      0.57 o 
  -6   0   5      202.76      206.55      2.43 o 
  -5   0   5       31.16       30.14      0.93 o 
  -4   0   5      428.04      484.23      6.20 o 
  -3   0   5      192.89      217.61      7.83 o 
  -2   0   5       39.11       42.30      0.65 o 
  -1   0   5      516.33      483.82     75.75 o 
   0   0   5      138.06      148.18     17.91 o 
   1   0   5      100.59      111.66      1.52 o 
   2   0   5       58.82       58.61      1.22 o 
   3   0   5       15.86       10.02      0.66 o 
   4   0   5        5.77        5.27      0.53 o 
   5   0   5       19.56       18.03      0.99 o 
  -8   1   5       26.31       28.58      1.15 o 
  -7   1   5        2.39        2.62      0.50 o 
  -6   1   5       10.08        9.63      0.69 o 
  -5   1   5        0.04        0.44      0.27 o 
  -4   1   5       27.27       30.14      0.85 o 
  -3   1   5        4.80        6.47      0.33 o 
  -2   1   5       15.21       18.66      0.47 o 
  -1   1   5      381.82      344.90     68.51 o 
   0   1   5        9.80        9.55      1.19 o 
   1   1   5       26.26       25.30      0.82 o 
   2   1   5      168.35      178.68      2.11 o 
   3   1   5        1.75        0.64      0.64 o 
   4   1   5        6.40        5.73      0.60 o 
   5   1   5        0.45        0.77      0.61 o 
  -8   2   5        9.23        8.93      0.81 o 
  -7   2   5       80.68       76.14      1.69 o 
  -6   2   5       47.12       39.85      1.19 o 
  -5   2   5       16.48       20.52      0.79 o 
  -4   2   5        2.06        3.00      0.32 o 
  -3   2   5      100.27       93.68      9.13 o 
  -2   2   5       77.85       83.50      4.05 o 
  -1   2   5       63.21       64.40     16.15 o 
   0   2   5        8.81        8.15      1.59 o 
   1   2   5      212.56      196.08      2.14 o 
   2   2   5      254.38      286.78      3.90 o 
   3   2   5        2.44        1.73      0.51 o 
   4   2   5        7.86        7.19      0.63 o 
  -8   3   5       23.20       21.14      1.06 o 
  -7   3   5       93.35       75.07      1.71 o 
  -6   3   5      285.03      279.33      4.02 o 
  -5   3   5       22.88       24.62      0.89 o 
  -4   3   5       26.11       25.68      0.84 o 
  -3   3   5       33.07       30.90      0.88 o 
  -2   3   5        3.47        5.34      0.48 o 
  -1   3   5       93.34       57.67      1.17 o 
   0   3   5        1.96        3.13      1.43 o 
   1   3   5      108.18      131.03      1.86 o 
   2   3   5       27.00       30.19      1.11 o 
   3   3   5        0.05        0.65      0.35 o 
   4   3   5        7.50        9.26      0.81 o 
  -8   4   5        3.36        4.99      0.50 o 
  -7   4   5       27.36       25.39      1.16 o 
  -6   4   5        7.70        9.02      0.82 o 
  -5   4   5        2.06        2.16      0.36 o 
  -4   4   5      431.45      470.79      4.77 o 
  -3   4   5      205.50      222.66      2.26 o 
  -2   4   5       24.92       30.27      0.94 o 
  -1   4   5       52.63       41.71      1.08 o 
   0   4   5       21.36       22.44      8.21 o 
   1   4   5      109.39      137.72      2.07 o 
   2   4   5        1.54        0.81      0.57 o 
   3   4   5       28.54       38.97      1.38 o 
  -8   5   5       21.04       25.47      1.19 o 
  -7   5   5        4.57        4.83      0.62 o 
  -6   5   5       16.50       18.37      0.93 o 
  -5   5   5        3.31        4.04      0.50 o 
  -4   5   5       15.34       14.96      0.76 o 
  -3   5   5        4.01        3.88      0.38 o 
  -2   5   5        0.03        0.00      0.45 o 
  -1   5   5        1.16        0.60      0.54 o 
   0   5   5        1.57       -0.84      0.84 o 
   1   5   5        0.70        1.87      0.38 o 
   2   5   5        0.02        1.20      0.39 o 
   3   5   5       22.01       26.26      1.23 o 
  -7   6   5        0.12        0.63      0.53 o 
  -6   6   5       12.74       12.70      0.99 o 
  -5   6   5       36.40       38.32      1.29 o 
  -4   6   5        0.98        1.03      0.69 o 
  -3   6   5       65.99       63.24      1.50 o 
  -2   6   5        1.60        2.19      0.47 o 
  -1   6   5       65.54       36.96      1.27 o 
   0   6   5        4.67        7.58      2.92 o 
   1   6   5       44.24       67.65      1.65 o 
   2   6   5       74.98      111.01      2.23 o 
  -7   7   5       33.02       44.02      1.50 o 
  -6   7   5       26.01       29.69      1.25 o 
  -5   7   5        5.34        6.19      0.59 o 
  -4   7   5       17.51       21.31      1.01 o 
  -3   7   5       14.38       26.55      1.07 o 
  -2   7   5        0.29        0.52      0.53 o 
  -1   7   5       16.87       19.03      1.00 o 
   0   7   5        9.10        9.10      4.06 o 
   1   7   5       12.97       19.41      1.21 o 
  -5   8   5        0.55        0.20      0.59 o 
  -4   8   5       47.36       49.24      1.48 o 
  -3   8   5       18.15       11.89      0.94 o 
  -2   8   5        2.00        1.52      0.51 o 
  -1   8   5        6.59        5.56      0.61 o 
  -2  -8   6        4.25        5.03      0.61 o 
  -1  -8   6        9.23        9.86      0.97 o 
   0  -8   6        1.28        1.23      0.44 o 
   1  -8   6       16.80       18.55      1.12 o 
   2  -8   6       10.16       10.12      0.92 o 
   3  -8   6       27.70       27.73      1.31 o 
  -4  -7   6        0.37       -0.43      0.68 o 
  -3  -7   6       15.88       14.94      1.03 o 
  -2  -7   6        7.40        7.84      0.72 o 
  -1  -7   6       26.40       27.16      1.06 o 
   0  -7   6       33.17       40.49      1.53 o 
   1  -7   6       23.33       29.73      1.14 o 
   2  -7   6        4.19        3.39      0.46 o 
   3  -7   6       28.31       34.46      1.31 o 
  -5  -6   6        7.25        7.39      0.61 o 
  -4  -6   6        0.80        0.70      0.40 o 
  -3  -6   6        7.62        7.55      0.72 o 
  -2  -6   6        0.89        0.93      0.72 o 
  -1  -6   6        0.29       -0.49      0.72 o 
   0  -6   6        7.95        7.18      0.39 o 
   1  -6   6       36.14       36.38      1.28 o 
   2  -6   6        0.02        0.16      0.48 o 
   3  -6   6        0.05       -0.55      0.55 o 
   4  -6   6      307.75      317.48      3.59 o 
  -6  -5   6       14.71       16.18      1.03 o 
  -5  -5   6        1.59        2.58      0.56 o 
  -4  -5   6       17.79       16.90      0.90 o 
  -3  -5   6       17.01       17.75      0.95 o 
  -2  -5   6        1.43        0.50      0.70 o 
  -1  -5   6      335.72      354.68      4.38 o 
   0  -5   6      119.06      129.36      2.47 o 
   1  -5   6       25.26       26.03      1.09 o 
   2  -5   6       15.53       14.65      0.98 o 
   3  -5   6        8.68        9.33      0.74 o 
   4  -5   6       94.09      102.59      2.01 o 
  -6  -4   6        4.52        4.27      0.49 o 
  -5  -4   6       24.32       23.26      1.13 o 
  -4  -4   6       17.29       17.66      0.95 o 
  -3  -4   6      187.50      189.40      2.27 o 
  -2  -4   6       41.57       40.46      1.12 o 
  -1  -4   6     1336.31     1404.57     11.52 o 
   0  -4   6      100.67      100.65      9.81 o 
   1  -4   6        8.68        8.77      0.67 o 
   2  -4   6       17.97       21.65      0.98 o 
   3  -4   6        1.85        2.16      0.50 o 
   4  -4   6        7.39        6.72      0.66 o 
   5  -4   6       10.87       10.85      0.92 o 
  -7  -3   6       30.33       30.63      1.26 o 
  -6  -3   6      332.46      324.98      3.42 o 
  -5  -3   6       30.95       30.89      1.16 o 
  -4  -3   6        0.04        0.34      0.41 o 
  -3  -3   6       12.48       12.28      0.69 o 
  -2  -3   6      132.21      147.45      1.86 o 
  -1  -3   6        2.17        1.96      0.37 o 
   0  -3   6       75.54       77.42      7.72 o 
   1  -3   6      136.17      152.25      1.96 o 
   2  -3   6      230.81      246.25      2.60 o 
   3  -3   6        0.05       -0.09      0.67 o 
   4  -3   6       33.56       29.86      1.24 o 
   5  -3   6        0.02       -0.70      0.70 o 
  -7  -2   6      287.63      276.62      3.28 o 
  -6  -2   6      291.32      279.92      3.07 o 
  -5  -2   6       19.30       17.01      0.94 o 
  -4  -2   6        2.34        3.16      0.34 o 
  -3  -2   6      155.91      163.79      1.94 o 
  -2  -2   6       46.38       49.79      1.11 o 
  -1  -2   6        1.90        1.87      0.35 o 
   0  -2   6       11.78       13.31      0.51 o 
   1  -2   6       13.37       15.87      0.75 o 
   2  -2   6        0.06       -0.35      0.48 o 
   3  -2   6        3.07        2.89      0.52 o 
   4  -2   6        0.00        0.85      0.72 o 
   5  -2   6        0.57        0.80      0.42 o 
  -8  -1   6       29.15       28.24      1.22 o 
  -7  -1   6       34.96       35.59      1.30 o 
  -6  -1   6        4.18        4.59      0.51 o 
  -5  -1   6        8.19        9.20      0.63 o 
  -4  -1   6       94.80      106.33      1.62 o 
  -3  -1   6        0.95        2.63      0.30 o 
  -2  -1   6       86.64       93.61      1.42 o 
  -1  -1   6        0.72        0.47      0.47 o 
   0  -1   6      121.72      121.15     10.91 o 
   1  -1   6        3.38        3.67      0.37 o 
   2  -1   6       60.74       56.23      1.28 o 
   3  -1   6        8.93       10.48      0.87 o 
   4  -1   6        3.04        3.32      0.59 o 
   5  -1   6       18.98       23.07      1.14 o 
  -8   0   6        0.72        1.09      0.42 o 
  -7   0   6        3.75        3.90      0.57 o 
  -6   0   6       29.05       31.63      1.16 o 
  -5   0   6        0.73        0.46      0.29 o 
  -4   0   6       34.85       42.36      1.03 o 
  -3   0   6       31.18       33.24      0.92 o 
  -2   0   6       14.29       16.89      0.72 o 
  -1   0   6       31.66       30.26      0.88 o 
   0   0   6       18.02       19.43      2.73 o 
   1   0   6        2.94        2.69      0.36 o 
   2   0   6      121.46      122.27      1.88 o 
   3   0   6        1.12        1.03      0.49 o 
   4   0   6       52.75       56.01      1.56 o 
  -8   1   6        4.31        3.97      0.51 o 
  -7   1   6        4.04        4.03      0.56 o 
  -6   1   6        0.58        0.34      0.45 o 
  -5   1   6        5.14        5.86      0.55 o 
  -4   1   6        1.29        1.11      0.29 o 
  -3   1   6       16.63       13.78      0.66 o 
  -2   1   6       17.40       20.58      0.76 o 
  -1   1   6        2.04        2.44      0.33 o 
   0   1   6       37.29       33.54      4.37 o 
   1   1   6      141.54      143.35      1.94 o 
   2   1   6      251.52      286.48      2.94 o 
   3   1   6       16.13       17.35      0.91 o 
   4   1   6        0.61        0.59      0.67 o 
  -8   2   6       17.91       17.75      1.04 o 
  -7   2   6        8.82        7.89      0.62 o 
  -6   2   6       10.54       12.33      0.85 o 
  -5   2   6        2.68        3.64      0.37 o 
  -4   2   6        4.15        4.44      0.36 o 
  -3   2   6        4.60        4.56      0.38 o 
  -2   2   6       30.93       35.97      0.96 o 
  -1   2   6       29.45       29.14      0.92 o 
   0   2   6        6.84        6.62      2.54 o 
   1   2   6      303.68      300.55      2.88 o 
   2   2   6       39.25       39.83      1.29 o 
   3   2   6        2.92        3.06      0.41 o 
   4   2   6       60.82       56.47      1.66 o 
  -8   3   6       36.36       33.37      1.30 o 
  -7   3   6        2.93        2.72      0.58 o 
  -6   3   6      132.65      144.53      2.16 o 
  -5   3   6       12.09       12.55      0.81 o 
  -4   3   6      772.41      846.97      9.19 o 
  -3   3   6      245.14      267.44      2.53 o 
  -2   3   6       56.71       59.02      1.26 o 
  -1   3   6        0.00        0.60      0.35 o 
   0   3   6        0.23        0.92      0.32 o 
   1   3   6        0.55        1.11      0.46 o 
   2   3   6       52.19       70.34      1.59 o 
   3   3   6        7.62        7.18      0.65 o 
  -8   4   6        8.31       11.39      0.85 o 
  -7   4   6        0.12       -0.78      0.78 o 
  -6   4   6       13.17       14.57      0.90 o 
  -5   4   6      110.95      129.76      2.01 o 
  -4   4   6      174.56      196.67      2.39 o 
  -3   4   6       54.72       57.17      1.30 o 
  -2   4   6       11.18       10.16      0.70 o 
  -1   4   6      227.09      143.17      2.07 o 
   0   4   6        6.19        4.06      1.22 o 
   1   4   6        5.97        5.70      0.49 o 
   2   4   6        1.41        2.35      0.51 o 
  -7   5   6        9.17       12.78      0.85 o 
  -6   5   6       59.19       66.67      1.67 o 
  -5   5   6        8.69       10.76      0.92 o 
  -4   5   6        8.97        9.63      0.89 o 
  -3   5   6        0.00       -0.24      0.67 o 
  -2   5   6       63.51       46.38      1.35 o 
  -1   5   6       11.10        3.99      0.56 o 
   0   5   6       11.35       11.27      2.69 o 
   1   5   6       10.44       13.51      0.94 o 
   2   5   6        1.08        2.49      0.52 o 
  -7   6   6       26.63       39.50      1.39 o 
  -6   6   6       19.21       23.23      1.04 o 
  -5   6   6        4.08        4.54      0.60 o 
  -4   6   6        3.58        3.20      0.43 o 
  -3   6   6       21.21       27.66      1.07 o 
  -2   6   6        0.39       -0.45      0.55 o 
  -1   6   6       14.43       16.88      0.90 o 
   0   6   6        0.49        1.00      0.77 o 
   1   6   6       44.82       85.61      1.99 o 
  -6   7   6        2.09        2.52      0.49 o 
  -5   7   6       24.73       29.70      1.20 o 
  -4   7   6       33.65       32.95      1.26 o 
  -3   7   6        2.02        1.72      0.52 o 
  -2   7   6        2.33       -0.58      0.77 o 
  -1   7   6        5.39        3.95      0.57 o 
  -1  -8   7        3.30        2.88      0.59 o 
   0  -8   7        2.25        2.65      0.41 o 
   1  -8   7       10.19       11.94      1.00 o 
  -3  -7   7       30.47       30.50      1.25 o 
  -2  -7   7        4.52        3.92      0.57 o 
  -1  -7   7        1.43        2.25      0.52 o 
   0  -7   7        0.14       -0.62      0.62 o 
   1  -7   7       37.69       43.80      1.44 o 
   2  -7   7        0.01       -0.57      0.69 o 
  -4  -6   7       78.95       75.54      1.87 o 
  -3  -6   7        9.91        9.37      0.77 o 
  -2  -6   7        2.59        2.36      0.43 o 
  -1  -6   7       49.51       49.61      1.40 o 
   0  -6   7        0.67        1.08      0.36 o 
   1  -6   7        0.01       -0.33      0.52 o 
   2  -6   7        5.60        6.11      0.57 o 
   3  -6   7        2.00        1.71      0.50 o 
  -5  -5   7       12.90       13.49      0.98 o 
  -4  -5   7       13.51       11.68      0.82 o 
  -3  -5   7       15.50       15.37      0.87 o 
  -2  -5   7       41.56       38.44      1.31 o 
  -1  -5   7        8.19        8.99      0.86 o 
   0  -5   7        2.10        2.50      0.37 o 
   1  -5   7        1.54        2.02      0.41 o 
   2  -5   7        1.61        1.60      0.40 o 
   3  -5   7       10.00       10.87      0.89 o 
  -6  -4   7       10.27        9.39      0.85 o 
  -5  -4   7       35.42       34.55      1.35 o 
  -4  -4   7        0.00       -0.40      0.48 o 
  -3  -4   7       80.96       81.97      1.69 o 
  -2  -4   7       23.59       16.84      0.98 o 
  -1  -4   7       56.40       34.11      1.17 o 
   0  -4   7       82.66       74.16     13.27 o 
   1  -4   7       50.35       52.04      1.42 o 
   2  -4   7      100.80      104.03      1.91 o 
   3  -4   7        0.00       -0.55      0.55 o 
   4  -4   7        1.73        1.29      0.46 o 
  -6  -3   7        0.11        0.00      0.55 o 
  -5  -3   7       21.69       18.38      1.03 o 
  -4  -3   7        3.25        3.02      0.50 o 
  -3  -3   7       10.72        6.90      0.56 o 
  -2  -3   7        6.98        7.86      0.65 o 
  -1  -3   7       23.76       27.17      0.96 o 
   0  -3   7        2.48        2.41      0.29 o 
   1  -3   7       36.71       38.62      1.24 o 
   2  -3   7        0.28       -0.64      0.72 o 
   3  -3   7        1.92        1.97      0.41 o 
   4  -3   7       24.57       24.38      1.14 o 
  -7  -2   7       19.15       17.97      1.05 o 
  -6  -2   7       89.02       86.26      1.92 o 
  -5  -2   7        5.84        5.62      0.57 o 
  -4  -2   7      233.25      234.20      2.61 o 
  -3  -2   7        2.92        3.63      0.39 o 
  -2  -2   7       49.99       52.95      1.21 o 
  -1  -2   7        7.60        7.71      0.68 o 
   0  -2   7        4.49        4.43      0.32 o 
   1  -2   7       14.38       14.85      0.92 o 
   2  -2   7        0.27        0.10      0.70 o 
   3  -2   7       13.55       15.36      0.89 o 
   4  -2   7       73.20       72.34      1.81 o 
  -7  -1   7        7.13        9.33      0.82 o 
  -6  -1   7       34.65       36.03      1.28 o 
  -5  -1   7        0.23       -0.64      0.64 o 
  -4  -1   7       15.96       19.14      0.82 o 
  -3  -1   7        9.27       11.03      0.62 o 
  -2  -1   7       12.52       15.15      0.76 o 
  -1  -1   7      272.49      285.37      2.65 o 
   0  -1   7       35.39       35.20      3.47 o 
   1  -1   7        1.96        2.87      0.48 o 
   2  -1   7        1.84        2.35      0.53 o 
   3  -1   7       21.81       23.03      1.07 o 
   4  -1   7        4.65        5.17      0.53 o 
  -7   0   7       10.58       11.93      0.84 o 
  -6   0   7       19.56       19.68      1.06 o 
  -5   0   7        0.34        0.59      0.44 o 
  -4   0   7        8.78       12.01      0.69 o 
  -3   0   7        0.77        1.36      0.33 o 
  -2   0   7      174.17      186.39      2.16 o 
  -1   0   7       42.60       42.59      1.13 o 
   0   0   7        9.65       10.80      0.68 o 
   1   0   7      166.66      186.65      2.39 o 
   2   0   7      192.65      189.40      2.54 o 
   3   0   7        1.25        0.78      0.46 o 
  -8   1   7       17.20       17.95      1.07 o 
  -7   1   7      146.81      141.76      2.40 o 
  -6   1   7       51.64       50.42      1.45 o 
  -5   1   7       11.85       15.07      0.88 o 
  -4   1   7       19.80       21.67      0.86 o 
  -3   1   7       30.23       32.67      1.01 o 
  -2   1   7        3.39        3.68      0.38 o 
  -1   1   7       17.35       15.59      0.79 o 
   0   1   7       35.20       28.47      6.96 o 
   1   1   7      257.88      277.45      2.98 o 
   2   1   7       23.21       19.83      0.98 o 
   3   1   7        5.55        6.91      0.56 o 
  -8   2   7        6.74        8.81      0.64 o 
  -7   2   7       58.37       54.90      1.53 o 
  -6   2   7       41.55       45.75      1.38 o 
  -5   2   7       81.47       89.85      1.72 o 
  -4   2   7      219.65      232.64      2.59 o 
  -3   2   7        8.43        8.18      0.61 o 
  -2   2   7        2.68        3.06      0.37 o 
  -1   2   7       18.90       16.18      0.81 o 
   0   2   7        8.19        7.39      2.90 o 
   1   2   7        0.02        0.16      0.52 o 
   2   2   7       18.65       23.24      1.03 o 
   3   2   7        9.76       10.75      0.92 o 
  -7   3   7        3.50        3.68      0.52 o 
  -6   3   7       44.36       49.94      1.49 o 
  -5   3   7       14.61       14.89      0.96 o 
  -4   3   7      191.20      215.18      2.55 o 
  -3   3   7       52.97       45.92      1.28 o 
  -2   3   7        6.36        4.79      0.54 o 
  -1   3   7       10.42        7.21      0.60 o 
   0   3   7       13.00        9.71      5.27 o 
   1   3   7        8.09        9.89      0.80 o 
   2   3   7        0.91        0.52      0.70 o 
  -7   4   7       30.18       32.83      1.32 o 
  -6   4   7        9.82        9.47      0.67 o 
  -5   4   7        4.72        3.84      0.56 o 
  -4   4   7        8.81       11.80      0.87 o 
  -3   4   7        0.78        0.03      0.69 o 
  -2   4   7        8.35        7.79      0.61 o 
  -1   4   7        1.43        2.06      0.38 o 
   0   4   7        0.74        0.36      0.29 o 
   1   4   7        0.87        0.12      0.74 o 
  -7   5   7       18.64       27.20      1.17 o 
  -6   5   7        6.84        7.49      0.73 o 
  -5   5   7       46.99       50.90      1.55 o 
  -4   5   7        2.29        3.52      0.45 o 
  -3   5   7       19.75       23.62      1.03 o 
  -2   5   7        0.78        0.77      0.36 o 
  -1   5   7       10.16       10.17      0.82 o 
   0   5   7        0.18       -0.59      1.29 o 
   1   5   7       59.62       92.42      2.11 o 
  -6   6   7       10.89       13.31      0.96 o 
  -5   6   7        0.50        0.52      0.65 o 
  -4   6   7       36.63       43.89      1.43 o 
  -3   6   7       41.19       36.27      1.32 o 
  -2   6   7        2.96        2.90      0.53 o 
  -1   6   7       18.33       18.48      1.08 o 
  -4   7   7       47.19       47.48      1.56 o 
  -3   7   7        5.92        2.41      0.54 o 
  -2  -7   8        7.06        5.90      0.65 o 
  -1  -7   8       22.50       19.85      1.14 o 
   0  -7   8       13.34       11.60      0.72 o 
  -3  -6   8       16.08       17.25      1.04 o 
  -2  -6   8       99.68       67.17      1.72 o 
  -1  -6   8      481.15      368.67      3.78 o 
   0  -6   8        6.70        5.45      0.94 o 
   1  -6   8        8.79        9.26      0.68 o 
   2  -6   8        4.97        4.43      0.61 o 
  -5  -5   8       11.23       10.52      0.98 o 
  -4  -5   8        0.29        0.00      0.66 o 
  -3  -5   8       23.09       21.16      1.03 o 
  -2  -5   8      169.42      166.07      2.46 o 
  -1  -5   8      103.73      101.34      1.96 o 
   0  -5   8        0.30        0.35      0.31 o 
   1  -5   8       61.85       64.03      1.67 o 
   2  -5   8       44.09       43.24      1.48 o 
  -5  -4   8        2.86        3.06      0.48 o 
  -4  -4   8       33.09       33.77      1.22 o 
  -3  -4   8        0.74        0.55      0.51 o 
  -2  -4   8       20.60       19.81      0.96 o 
  -1  -4   8       23.04       19.50      0.93 o 
   0  -4   8        0.92        1.48      0.72 o 
   1  -4   8       67.22       69.71      1.62 o 
   2  -4   8       21.58       20.05      1.09 o 
   3  -4   8        4.32        3.93      0.55 o 
  -6  -3   8       22.95       21.99      1.10 o 
  -5  -3   8        5.73        6.92      0.62 o 
  -4  -3   8       23.85       21.61      0.94 o 
  -3  -3   8       34.06       35.20      1.23 o 
  -2  -3   8        7.55        6.73      0.59 o 
  -1  -3   8        0.07        0.56      0.71 o 
   0  -3   8        1.08        1.02      0.99 o 
   1  -3   8        3.93        3.57      0.45 o 
   2  -3   8        0.43       -0.21      0.68 o 
   3  -3   8        2.73        2.69      0.55 o 
  -6  -2   8       18.74       21.36      1.02 o 
  -5  -2   8       37.81       31.93      1.29 o 
  -4  -2   8       88.85       94.74      1.84 o 
  -3  -2   8        8.98        5.25      0.53 o 
  -2  -2   8      114.11       97.05      1.81 o 
  -1  -2   8        0.16       -0.14      0.71 o 
   0  -2   8       43.05       35.69     10.12 o 
   1  -2   8        0.18        0.48      0.56 o 
   2  -2   8        3.73        4.46      0.56 o 
   3  -2   8        4.48        5.29      0.59 o 
  -7  -1   8        1.10        1.69      0.44 o 
  -6  -1   8        1.15        0.50      0.61 o 
  -5  -1   8        5.91        5.62      0.59 o 
  -4  -1   8        1.00        1.29      0.49 o 
  -3  -1   8       12.50        9.38      0.82 o 
  -2  -1   8        9.31        6.51      0.57 o 
  -1  -1   8        6.22        4.98      0.54 o 
   0  -1   8       67.91       63.22     17.25 o 
   1  -1   8       24.78       24.16      1.04 o 
   2  -1   8      143.11      153.15      2.49 o 
   3  -1   8        2.83        3.43      0.54 o 
  -7   0   8        0.76        1.27      0.43 o 
  -6   0   8        9.95        9.41      0.71 o 
  -5   0   8        2.43        2.33      0.52 o 
  -4   0   8       28.47       28.01      1.13 o 
  -3   0   8        1.60        0.17      0.73 o 
  -2   0   8        0.93        0.36      0.67 o 
  -1   0   8       35.70       31.76      1.15 o 
   0   0   8       11.07        8.69      2.57 o 
   1   0   8      318.37      372.05      5.10 o 
   2   0   8        9.47       12.88      0.92 o 
  -7   1   8        6.57        5.65      0.54 o 
  -6   1   8       20.86       20.99      1.16 o 
  -5   1   8        2.06        1.71      0.55 o 
  -4   1   8      220.90      237.35      2.77 o 
  -3   1   8       14.05       11.74      0.85 o 
  -2   1   8       43.60       28.59      1.13 o 
  -1   1   8        3.13        2.70      0.54 o 
   0   1   8        9.64        9.45      0.65 o 
   1   1   8       19.51       17.99      0.93 o 
   2   1   8        9.38        9.22      0.66 o 
  -7   2   8        0.43       -0.68      0.68 o 
  -6   2   8       55.35       62.35      1.66 o 
  -5   2   8       79.67       89.37      1.86 o 
  -4   2   8      286.68      330.55      3.29 o 
  -3   2   8        0.22        0.41      0.68 o 
  -2   2   8        4.64        3.13      0.52 o 
  -1   2   8       39.78       34.57      1.16 o 
   0   2   8        4.71        6.01      1.69 o 
   1   2   8        2.66        3.52      0.56 o 
  -7   3   8        7.00        8.40      0.79 o 
  -6   3   8        1.14        0.43      0.59 o 
  -5   3   8       86.35       99.58      1.97 o 
  -4   3   8        1.69        2.40      0.41 o 
  -3   3   8       24.16       29.45      1.14 o 
  -2   3   8       80.72       88.87      1.77 o 
  -1   3   8       60.03       50.64      1.39 o 
   0   3   8        0.91        1.47      0.97 o 
   1   3   8        3.30        4.32      0.60 o 
  -6   4   8       29.76       35.02      1.33 o 
  -5   4   8       20.57       24.26      1.13 o 
  -4   4   8       22.84       26.08      1.10 o 
  -3   4   8        7.33       10.83      0.82 o 
  -2   4   8       30.46       32.28      1.20 o 
  -1   4   8        0.00        0.36      0.70 o 
   0   4   8       28.19       32.60      4.01 o 
  -5   5   8       50.49       60.07      1.69 o 
  -4   5   8        2.73        2.91      0.50 o 
  -3   5   8       24.89       15.08      0.99 o 
  -2   5   8        4.39        2.09      0.54 o 
  -1   5   8        4.77        3.79      0.63 o 
  -3  -5   9        9.33       10.14      1.01 o 
  -2  -5   9        0.18        0.04      0.72 o 
  -1  -5   9       31.74       26.96      1.28 o 
   0  -5   9        0.47       -0.24      0.58 o 
  -4  -4   9        7.29        9.24      0.85 o 
  -3  -4   9        3.67        2.15      0.51 o 
  -2  -4   9        9.19        5.83      0.60 o 
  -1  -4   9        2.91        2.97      0.54 o 
   0  -4   9        9.61        7.77      1.81 o 
   1  -4   9        1.15        1.05      0.79 o 
  -5  -3   9       46.54       46.54      1.49 o 
  -4  -3   9       82.46       61.07      1.65 o 
  -3  -3   9        0.51        0.87      0.38 o 
  -2  -3   9       43.17       47.60      1.39 o 
  -1  -3   9       58.74       57.56      1.52 o 
   0  -3   9        2.77        3.76      0.39 o 
   1  -3   9       17.32       18.03      1.12 o 
  -5  -2   9        0.84        0.30      0.68 o 
  -4  -2   9       19.67       20.82      1.02 o 
  -3  -2   9        0.61       -0.33      0.58 o 
  -2  -2   9       41.99       36.26      1.23 o 
  -1  -2   9       44.44       37.55      1.26 o 
   0  -2   9        5.90        6.66      0.37 o 
   1  -2   9       53.36       59.99      1.69 o 
  -6  -1   9        2.87        1.77      0.48 o 
  -5  -1   9        3.98        3.74      0.51 o 
  -4  -1   9       13.79       14.09      0.86 o 
  -3  -1   9        3.15        4.21      0.44 o 
  -2  -1   9       90.74       92.61      1.85 o 
  -1  -1   9        0.32        0.66      0.38 o 
   0  -1   9       13.44        9.92      2.99 o 
   1  -1   9      179.19      188.08      2.80 o 
  -6   0   9       30.96       31.88      1.29 o 
  -5   0   9       13.37       11.58      0.86 o 
  -4   0   9       43.15       43.76      1.39 o 
  -3   0   9        0.43       -0.13      0.59 o 
  -2   0   9       15.39       16.46      0.91 o 
  -1   0   9       21.45       21.74      1.01 o 
   0   0   9       62.44       64.76      9.05 o 
   1   0   9       68.15       73.52      1.90 o 
  -6   1   9        0.21        0.12      0.58 o 
  -5   1   9      132.12      121.43      2.21 o 
  -4   1   9      192.48      201.60      2.72 o 
  -3   1   9        4.78        5.23      0.48 o 
  -2   1   9        5.72        8.91      0.80 o 
  -1   1   9        0.09       -0.59      0.59 o 
   0   1   9       21.39       24.15      3.58 o 
   1   1   9        4.32        5.67      0.61 o 
  -6   2   9        9.29       12.61      0.90 o 
  -5   2   9       21.11       15.65      1.06 o 
  -4   2   9       30.20       37.44      1.29 o 
  -3   2   9        3.99        5.98      0.49 o 
  -2   2   9        0.22        0.76      0.39 o 
  -1   2   9        0.63        0.08      0.75 o 
   0   2   9        0.17       -0.46      0.54 o 
  -5   3   9        0.43        0.38      0.62 o 
  -4   3   9       16.02       14.95      0.97 o 
  -3   3   9        0.18       -0.47      0.68 o 
  -2   3   9       11.91        9.28      0.92 o 
  -1   3   9        3.11        2.48      0.60 o 
  -5   4   9       11.26       11.58      0.92 o 
  -4   4   9        5.98        4.37      0.55 o 
  -3   4   9        0.40        0.70      0.73 o 
  -2   4   9        5.39        3.17      0.58 o 
  -3  -3  10        5.95        6.08      0.62 o 
  -2  -3  10       16.08       18.55      1.11 o 
  -1  -3  10        0.05        0.40      0.74 o 
  -4  -2  10        1.78        1.65      0.52 o 
  -3  -2  10        2.26        1.81      0.55 o 
  -2  -2  10        4.05        3.49      0.58 o 
  -1  -2  10       18.49       13.48      1.05 o 
  -4  -1  10        0.04        0.74      0.60 o 
  -3  -1  10        0.02        0.46      0.64 o 
  -2  -1  10        3.31        4.05      0.57 o 
  -1  -1  10       12.09        9.68      0.68 o 
  -4   0  10      222.08      170.08      2.71 o 
  -3   0  10        0.19        0.38      0.70 o 
  -2   0  10        8.38        6.49      0.64 o 
  -1   0  10        0.13       -0.84      0.84 o 
  -4   1  10        0.00       -0.66      0.66 o 
  -3   1  10        9.93        8.01      0.65 o 
  -2   1  10       86.29       82.03      1.99 o 
                                                 
